# Supplementary material for: ﻿Morphological and phylogenetic analysis approach to three new species and a new section of Astragalus (Fabaceae) from Mongolia
Source: PhytoKeys. 2025 Apr 8;255:51–73. doi: 10.3897/phytokeys.255.140805 (PMC12000814; doi:10.3897/phytokeys.255.140805)
Supplement: XML Treatment for Astragalus laguroides [file phytokeys.255.140805-treatment1.xml]

<!DOCTYPE tp:taxon-treatment
  PUBLIC "-//TaxonX//DTD Taxonomic Treatment Publishing DTD v0 20100105//EN" "tax-treatment-NSO.dtd">
<tp:taxon-treatment xmlns:tp="http://www.plazi.org/taxpub"><tp:treatment-meta><kwd-group><label>Taxon classification</label><kwd>
                <named-content content-type="kingdom">Plantae</named-content>
              </kwd><kwd>
                <named-content content-type="order">Fabales</named-content>
              </kwd><kwd>
                <named-content content-type="family">Fabaceae</named-content>
              </kwd></kwd-group><mixed-citation publication-type="journal"><person-group><name><surname>Munkhtulga</surname><given-names>Dariganga</given-names></name><name><surname>Baasanmunkh</surname><given-names>Shukherdorj</given-names></name><name><surname>Nyamgerel</surname><given-names>Nudkhuu</given-names></name><name><surname>Park</surname><given-names>Jong Ho</given-names></name><name><surname>Tsegmed</surname><given-names>Zagarjav</given-names></name><name><surname>Tojibaev</surname><given-names>Komiljon Sh.</given-names></name><name><surname>Choi</surname><given-names>Hyeok Jae</given-names></name></person-group><article-title>﻿Morphological and phylogenetic analysis approach to three new species and a new section of <italic><tp:taxon-name><tp:taxon-name-part taxon-name-part-type="genus" reg="Astragalus">Astragalus</tp:taxon-name-part></tp:taxon-name></italic> (<tp:taxon-name><tp:taxon-name-part taxon-name-part-type="family">Fabaceae</tp:taxon-name-part></tp:taxon-name>) from Mongolia</article-title><source>PhytoKeys</source><day>08</day><month>04</month><year>2025</year><volume>255</volume><fpage>51</fpage><lpage>73</lpage><pub-id pub-id-type="doi">10.3897/phytokeys.255.140805</pub-id></mixed-citation></tp:treatment-meta><tp:nomenclature><label>﻿</label><tp:taxon-name>
              <object-id xmlns:xlink="http://www.w3.org/1999/xlink" content-type="arpha" xlink:type="simple">833B6C05-5519-501B-8B4C-150A39B40FCB</object-id>
              <tp:taxon-name-part taxon-name-part-type="genus" reg="Astragalus">Astragalus</tp:taxon-name-part>
              <tp:taxon-name-part taxon-name-part-type="species" reg="laguroides">laguroides</tp:taxon-name-part>
            </tp:taxon-name><tp:taxon-authority>Pall., Reise Russ. Reich. 3(2): App. 750 (1776).</tp:taxon-authority><xref ref-type="fig" rid="F2">Fig. 2</xref><tp:nomenclature-citation-list><tp:nomenclature-citation><tp:taxon-name>
                  <tp:taxon-name-part taxon-name-part-type="genus" reg="Astragalus"/>
                  <tp:taxon-name-part taxon-name-part-type="species" reg="lagurus"/>
                </tp:taxon-name><comment>≡ <tp:taxon-name><tp:taxon-name-part taxon-name-part-type="genus" reg="Astragalus">Astragalus</tp:taxon-name-part><tp:taxon-name-part taxon-name-part-type="species" reg="lagurus">lagurus</tp:taxon-name-part></tp:taxon-name> Pall., Sp. Astragal.: 18 (1800). </comment></tp:nomenclature-citation><tp:nomenclature-citation><tp:taxon-name>
                  <tp:taxon-name-part taxon-name-part-type="genus" reg="Saccocalyx"/>
                  <tp:taxon-name-part taxon-name-part-type="species" reg="laguroides"/>
                </tp:taxon-name><comment>≡ <tp:taxon-name><tp:taxon-name-part taxon-name-part-type="genus" reg="Saccocalyx">Saccocalyx</tp:taxon-name-part><tp:taxon-name-part taxon-name-part-type="species" reg="laguroides">laguroides</tp:taxon-name-part></tp:taxon-name> (Pall.) Steven, Bull. Soc. Imp. Naturalistes Moscou 4: 269 (1832). </comment></tp:nomenclature-citation><tp:nomenclature-citation><tp:taxon-name>
                  <tp:taxon-name-part taxon-name-part-type="genus" reg="Tragacantha"/>
                  <tp:taxon-name-part taxon-name-part-type="species" reg="laguroides"/>
                </tp:taxon-name><comment>≡ <tp:taxon-name><tp:taxon-name-part taxon-name-part-type="genus" reg="Tragacantha">Tragacantha</tp:taxon-name-part><tp:taxon-name-part taxon-name-part-type="species" reg="laguroides">laguroides</tp:taxon-name-part></tp:taxon-name> (Pall.) Kuntze, Revis. Gen. Pl. 2: 945 (1891). </comment></tp:nomenclature-citation><tp:nomenclature-citation><tp:taxon-name>
                  <tp:taxon-name-part taxon-name-part-type="genus" reg="Astragalus"/>
                  <tp:taxon-name-part taxon-name-part-type="species" reg="tamiricus"/>
                </tp:taxon-name><comment>= <tp:taxon-name><tp:taxon-name-part taxon-name-part-type="genus" reg="Astragalus">Astragalus</tp:taxon-name-part><tp:taxon-name-part taxon-name-part-type="species" reg="tamiricus">tamiricus</tp:taxon-name-part></tp:taxon-name> N.Ulziykh. in L.G.Byazrov &amp; al., Fl. Khangaya: 124 (1989). syn. nov. • Type. Mongolia. Khangai region: • Arkhangai province, Ikhtamir soum, Khoid Tamir river, monasterium Tzetza-Van, shrublands, 19 August 1926, <italic>N. Pavlov</italic> (Holotype LE01017820!, Paratype LE01017821!, Paratype LE01017822!, Isotype MW0593230!). </comment></tp:nomenclature-citation></tp:nomenclature-citation-list></tp:nomenclature><tp:treatment-sec sec-type="material" id="SECID0EOKBG"><title>Type.</title><p>Mongolia. circa Selenga river, <italic>P.S. Pallas</italic> [BM! (Fig. <xref ref-type="fig" rid="F6">6D</xref>)].</p></tp:treatment-sec><tp:treatment-sec sec-type="diagnosis" id="SECID0E1KBG"><title>Diagnosis.</title><p><italic><tp:taxon-name><tp:taxon-name-part taxon-name-part-type="genus" reg="Astragalus">Astragalus</tp:taxon-name-part><tp:taxon-name-part taxon-name-part-type="species" reg="laguroides">laguroides</tp:taxon-name-part></tp:taxon-name></italic> is a type species in the section <tp:taxon-name><tp:taxon-name-part taxon-name-part-type="genus" reg="Astragalus"/><tp:taxon-name-part taxon-name-part-type="section" reg="Laguropsis">Laguropsis</tp:taxon-name-part></tp:taxon-name> (<xref ref-type="bibr" rid="B22">Podlech and Zarre 2013</xref>). This species is widely distributed in central and western Mongolia. According to the description of <italic><tp:taxon-name><tp:taxon-name-part taxon-name-part-type="genus" reg="Astragalus">A.</tp:taxon-name-part><tp:taxon-name-part taxon-name-part-type="species" reg="tamiricus">tamiricus</tp:taxon-name-part></tp:taxon-name></italic>, some morphological characteristics, such as racemes, leaflets, stipules, and flowers, including calyx, standard, keel, and wings, are slightly smaller than <italic><tp:taxon-name><tp:taxon-name-part taxon-name-part-type="genus" reg="Astragalus">A.</tp:taxon-name-part><tp:taxon-name-part taxon-name-part-type="species" reg="laguroides">laguroides</tp:taxon-name-part></tp:taxon-name></italic> (<xref ref-type="bibr" rid="B9">Biazrov et al. 1989</xref>). However, our studied samples of <italic><tp:taxon-name><tp:taxon-name-part taxon-name-part-type="genus" reg="Astragalus">A.</tp:taxon-name-part><tp:taxon-name-part taxon-name-part-type="species" reg="tamiricus">tamiricus</tp:taxon-name-part></tp:taxon-name></italic>, collected from the type location in Arkhangai Province, clustered with <italic><tp:taxon-name><tp:taxon-name-part taxon-name-part-type="genus" reg="Astragalus">A.</tp:taxon-name-part><tp:taxon-name-part taxon-name-part-type="species" reg="laguroides">laguroides</tp:taxon-name-part></tp:taxon-name></italic> based on our phylogenetic tree (Fig. <xref ref-type="fig" rid="F1">1</xref>). Therefore, we treated <italic><tp:taxon-name><tp:taxon-name-part taxon-name-part-type="genus" reg="Astragalus">A.</tp:taxon-name-part><tp:taxon-name-part taxon-name-part-type="species" reg="tamiricus">tamiricus</tp:taxon-name-part></tp:taxon-name></italic> as an additional synonym of <italic><tp:taxon-name><tp:taxon-name-part taxon-name-part-type="genus" reg="Astragalus">A.</tp:taxon-name-part><tp:taxon-name-part taxon-name-part-type="species" reg="laguroides">laguroides</tp:taxon-name-part></tp:taxon-name></italic> in this study.</p></tp:treatment-sec><tp:treatment-sec sec-type="description" id="SECID0ECOBG"><title>Description.</title><p>Plants perennial 8–15(–20) cm tall, acaulescent or nearly so, in vegetative parts covered with medifixed, appressed white hairs. Stems, if present, up to 1 cm, angular-sulcate, densely hairy. Stipules 6–8(–10) mm, narrowly triangular-acuminate, adnate to the petiole for c. 3–4 mm, otherwise free from each other, covered with spreading or ascending hairs. Leaves 3–14(–18) cm; petiole 1.5–5(–8) cm, like the rachis rather densely to densely, more rarely loosely hairy. Leaflets in 3–5(–8) pairs, in the basal leaves often only in 1–2 pairs, narrowly elliptic to more rarely elliptic, 8–25(–40) × 3–6 mm, acute, on both sides rather densely appressed hairy. Peduncles 2–12 cm, rather densely covered with symmetrically to asymmetrically bifurcate, appressed to subappressed white hairs, toward the raceme sometimes also with some black hairs mixed in. Racemes ovoid, 2–4(–6) cm long, densely many-flowered. Bracts linear-acute, 4–8 mm, covered with asymmetrically bifurcate, at the margins with basifixed white hairs. Calyx at anthesis tubular, soon becoming ovoid-inflated, 11–14 mm, loosely to rather densely covered with asymmetrically bifurcate to basifixed, tangled, spreading white hairs 1–2 mm, at outer side of the teeth and sometimes at the nerves of the tube also with black hairs; teeth subulate, 3–4 mm. Petals violet. Standard 17–20 mm; blade 6–7 mm wide, narrowly obovate, apex emarginate. Wings slightly shorter than standard, ca. 14–18 mm long; blades narrowly oblong, rounded, 5.5–7 × 1.5–2 mm; auricle 1 mm, claw 9–10 mm. Keel 13–15 mm; blades 4–4.5 × 1.8–2.2 mm; claw 9–10 mm. Ovary sessile, narrowly ellipsoid. Pods enclosed in the calyx, sessile, oblong, (6) 7−8 × 2−3 mm long, keeled ventrally, slightly and widely grooved dorsally, with a hooked beak c. 1 mm, unilocular; covered with subappressed to spreading white hairs 1–1.5 mm, smaller black hairs amount to greater than the apex.</p><fig id="F2" position="float" orientation="portrait"><object-id xmlns:xlink="http://www.w3.org/1999/xlink" content-type="doi" xlink:type="simple">10.3897/phytokeys.255.140805.figure2</object-id><object-id xmlns:xlink="http://www.w3.org/1999/xlink" content-type="arpha" xlink:type="simple">60DCE68B-2AD1-5DE9-B7C1-EC17FD0105BE</object-id><label>Figure 2.</label><caption><p><italic><tp:taxon-name><tp:taxon-name-part taxon-name-part-type="genus" reg="Astragalus">Astragalus</tp:taxon-name-part><tp:taxon-name-part taxon-name-part-type="species" reg="laguroides">laguroides</tp:taxon-name-part></tp:taxon-name></italic> in Mongolia <bold>A</bold> general habit <bold>B</bold> raceme <bold>C</bold> flower <bold>D</bold> bracts <bold>E</bold> standard <bold>F</bold> wings <bold>G</bold> keel <bold>H</bold> pistil <bold>I</bold> stamens <bold>J</bold> pod <bold>K</bold> leaves <bold>L</bold> leaflet <bold>M</bold> omission of medifixed hairs on the upper side of the leaf <bold>N</bold> stipules. (Photo credits: S.Baasanmunkh and D.Munkhtulga).</p></caption><graphic xmlns:xlink="http://www.w3.org/1999/xlink" xlink:href="phytokeys-255-051_article-140805__-g002.jpg" position="float" orientation="portrait" xlink:type="simple" id="oo_1302211.jpg"><uri content-type="original_file" xlink:type="simple">https://binary.pensoft.net/fig/1302211</uri></graphic></fig></tp:treatment-sec><tp:treatment-sec sec-type="distribution" id="SECID0E2PBG"><title>Distribution.</title><p>China (Inner Mongolia, Xinjiang), Russia and Mongolia (<xref ref-type="bibr" rid="B22">Podlech and Zarre 2013</xref>) (Fig. <xref ref-type="fig" rid="F9">9</xref>).</p></tp:treatment-sec><tp:treatment-sec sec-type="habitat" id="SECID0EJQBG"><title>Habitat.</title><p>This species grows in debris, stony slopes, trails, pebble beds, rocky and stony screes.</p></tp:treatment-sec><tp:treatment-sec sec-type="material" id="SECID0EOQBG"><title>Additional specimens examined.</title><p>Mongolia. Khuvsgul region: • Selenge province, 13 km west from Tsagaannuur soum, <named-content xmlns:xlink="http://www.w3.org/1999/xlink" content-type="dwc:verbatimCoordinates" xlink:type="simple"><named-content content-type="geo-json" specific-use="{&#34;type&#34;:&#34;Point&#34;,&#34;coordinates&#34;:[105.350000,50.100000]}" id="NCID0EXQBG" xlink:type="simple">50°6'0"N, 105°21'0"E</named-content></named-content>, 757 m, 12 June 2012, <italic>D. N. Shaulo</italic> (NS0010107) • Khangai region: Khangai, at the spring between Oit-beise and Lugan-kure, <named-content xmlns:xlink="http://www.w3.org/1999/xlink" content-type="dwc:verbatimCoordinates" xlink:type="simple"><named-content content-type="geo-json" specific-use="{&#34;type&#34;:&#34;Point&#34;,&#34;coordinates&#34;:[101.973300,47.803658]}" id="NCID0EBRBG" xlink:type="simple">47°48'13.17"N, 101°58'23.88"E</named-content></named-content>, 1471 m, 11 July 1926, <italic>N. Ikkonnikov-Galitzky</italic> (LE01017821) • Arkhangai province, Tuvshruulekh soum, <named-content xmlns:xlink="http://www.w3.org/1999/xlink" content-type="dwc:verbatimCoordinates" xlink:type="simple"><named-content content-type="geo-json" specific-use="{&#34;type&#34;:&#34;Point&#34;,&#34;coordinates&#34;:[101.919306,47.445444]}" id="NCID0ELRBG" xlink:type="simple">47°26'43.6"N, 101°55'9.5"E</named-content></named-content>, 1572 m, 20 June 1977, <italic>N. P. Guricheva</italic> (MW0183266, MW0183267) • Arkhangai province, Tsenkher soum, Urd Tamir river, <named-content xmlns:xlink="http://www.w3.org/1999/xlink" content-type="dwc:verbatimCoordinates" xlink:type="simple"><named-content content-type="geo-json" specific-use="{&#34;type&#34;:&#34;Point&#34;,&#34;coordinates&#34;:[97.151361,48.399972]}" id="NCID0EVRBG" xlink:type="simple">48°23'59.9"N, 97°9'4.9"E</named-content></named-content>, 2118 m, 11 July 1978, <italic>I. A. Gubanov</italic> (MW0183264) • Bulgan province, Khishig-Undur soum, Teg river, <named-content xmlns:xlink="http://www.w3.org/1999/xlink" content-type="dwc:verbatimCoordinates" xlink:type="simple"><named-content content-type="geo-json" specific-use="{&#34;type&#34;:&#34;Point&#34;,&#34;coordinates&#34;:[103.530389,48.804972]}" id="NCID0E6RBG" xlink:type="simple">48°48'17.9"N, 103°31'49.4"E</named-content></named-content>, 1209 m, 05 July 1974, <italic>O. V. Jurba</italic> (MW0183270) • Bulgan province, Mogod soum, Nomgon mountain, <named-content xmlns:xlink="http://www.w3.org/1999/xlink" content-type="dwc:verbatimCoordinates" xlink:type="simple"><named-content content-type="geo-json" specific-use="{&#34;type&#34;:&#34;Point&#34;,&#34;coordinates&#34;:[102.929075,48.266992]}" id="NCID0EJSBG" xlink:type="simple">48°16'1.17"N, 102°55'44.67"E</named-content></named-content>, 1706 m, 02 July 1980, <italic>Sh. Dariimaa</italic> (UBA) • Bulgan province, 9 km south east from Unit soum, <named-content xmlns:xlink="http://www.w3.org/1999/xlink" content-type="dwc:verbatimCoordinates" xlink:type="simple"><named-content content-type="geo-json" specific-use="{&#34;type&#34;:&#34;Point&#34;,&#34;coordinates&#34;:[102.944889,49.254167]}" id="NCID0ETSBG" xlink:type="simple">49°15'15"N, 102°56'41.6"E</named-content></named-content>, 1238 m, 17 June 1964, <italic>Khishgee</italic> (UBA) • Bulgan province, Khangal soum, Burgastain davaa, <named-content xmlns:xlink="http://www.w3.org/1999/xlink" content-type="dwc:verbatimCoordinates" xlink:type="simple"><named-content content-type="geo-json" specific-use="{&#34;type&#34;:&#34;Point&#34;,&#34;coordinates&#34;:[104.477297,49.173053]}" id="NCID0ECTBG" xlink:type="simple">49°10'22.99"N, 104°28'38.27"E</named-content></named-content>, 1433 m, 04 August 1978, <italic>B. Mandakh &amp; Sh. Dariimaa</italic> (UBA). Arkhangai province, Khangai soum, <named-content xmlns:xlink="http://www.w3.org/1999/xlink" content-type="dwc:verbatimCoordinates" xlink:type="simple"><named-content content-type="geo-json" specific-use="{&#34;type&#34;:&#34;Point&#34;,&#34;coordinates&#34;:[99.351910,47.833370]}" id="NCID0EMTBG" xlink:type="simple">47°50'0.132"N, 99°21'6.876"E</named-content></named-content>, 2135 m, 05 August 2020, <italic>Sh. Baasanmunkh</italic> (UBU0010817, UBU0032212) • Arkhangai province, Battsengel soum, <named-content xmlns:xlink="http://www.w3.org/1999/xlink" content-type="dwc:verbatimCoordinates" xlink:type="simple"><named-content content-type="geo-json" specific-use="{&#34;type&#34;:&#34;Point&#34;,&#34;coordinates&#34;:[101.944140,47.764780]}" id="NCID0EWTBG" xlink:type="simple">47°45'53.208"N, 101°56'38.904"E</named-content></named-content>, 1420 m, 20 August 2020, <italic>Sh. Baasanmunkh</italic> (UBU0010820) • Arkhangai province, Ikh Tamir soum, Tamir river, <named-content xmlns:xlink="http://www.w3.org/1999/xlink" content-type="dwc:verbatimCoordinates" xlink:type="simple"><named-content content-type="geo-json" specific-use="{&#34;type&#34;:&#34;Point&#34;,&#34;coordinates&#34;:[101.138139,47.607750]}" id="NCID0EAUBG" xlink:type="simple">47°36'27.9"N, 101°8'17.3"E</named-content></named-content>, 1420 m, 30 June 2023, <italic>D. Munkhtulga</italic> (UBU0039991–UBU0039998, UBU0040555, UBU0040556) • Arkhangai province, Ikh Tamir soum, Tamir river, 1666 m, 28 May 2024, <italic>B. Oyuntsetseg, G. Bayarmaa &amp; D. Munkhtulga</italic> (UBU0039103, UBU0039104) • Dauria region: • Tuv province, 3 km northwest from Bornuur soum, <named-content xmlns:xlink="http://www.w3.org/1999/xlink" content-type="dwc:verbatimCoordinates" xlink:type="simple"><named-content content-type="geo-json" specific-use="{&#34;type&#34;:&#34;Point&#34;,&#34;coordinates&#34;:[106.133750,48.535361]}" id="NCID0EMUBG" xlink:type="simple">48°32'7.3"N, 106°8'1.5"E</named-content></named-content>, 1208 m, 07 June 1973, <italic>K. Kloss</italic> (GFW45636) • Tuv province, Unjuul soum, Argal mountain, <named-content xmlns:xlink="http://www.w3.org/1999/xlink" content-type="dwc:verbatimCoordinates" xlink:type="simple"><named-content content-type="geo-json" specific-use="{&#34;type&#34;:&#34;Point&#34;,&#34;coordinates&#34;:[105.917250,47.985617]}" id="NCID0EWUBG" xlink:type="simple">47°59'8.22"N, 105°55'2.1"E</named-content></named-content>, 1445 m, 19 July 1973, <italic>Ch. Sanchir</italic> (UBA) • Selenge province, Dulaankhan soum, Yruu river, Dulaankhan mountain, <named-content xmlns:xlink="http://www.w3.org/1999/xlink" content-type="dwc:verbatimCoordinates" xlink:type="simple"><named-content content-type="geo-json" specific-use="{&#34;type&#34;:&#34;Point&#34;,&#34;coordinates&#34;:[106.205972,49.934194]}" id="NCID0EAVBG" xlink:type="simple">49°56'3.1"N, 106°12'21.5"E</named-content></named-content>, 750 m, 09 August 1982, <italic>E. Ganbold</italic> (UBA) • Mongolian Altai region: • Khovd province, Darvi soum, Sutai mountain, <named-content xmlns:xlink="http://www.w3.org/1999/xlink" content-type="dwc:verbatimCoordinates" xlink:type="simple"><named-content content-type="geo-json" specific-use="{&#34;type&#34;:&#34;Point&#34;,&#34;coordinates&#34;:[94.010639,46.399750]}" id="NCID0EKVBG" xlink:type="simple">46°23'59.1"N, 94°0'38.3"E</named-content></named-content>, 1900 m, 18 August 1984, <italic>I. A. Gubanov</italic> (MW0183284) • Gobi-Altai province, Tsetseg soum, <named-content xmlns:xlink="http://www.w3.org/1999/xlink" content-type="dwc:verbatimCoordinates" xlink:type="simple"><named-content content-type="geo-json" specific-use="{&#34;type&#34;:&#34;Point&#34;,&#34;coordinates&#34;:[93.043122,46.317727]}" id="NCID0EUVBG" xlink:type="simple">46°19'3.817"N, 93°2'35.239"E</named-content></named-content>, 1430 m, 12 July 2019, <italic>B. Oyuntsetseg</italic> (UBU0006948) • Gobi-Altai province, Tseel soum, Baga Tayan, <named-content xmlns:xlink="http://www.w3.org/1999/xlink" content-type="dwc:verbatimCoordinates" xlink:type="simple"><named-content content-type="geo-json" specific-use="{&#34;type&#34;:&#34;Point&#34;,&#34;coordinates&#34;:[95.868000,45.415000]}" id="NCID0E5VBG" xlink:type="simple">45°24'54"N, 95°52'4.8"E</named-content></named-content>, 1893 m, 07 July 2019, <italic>B.Oyuntsetseg</italic>, <italic>Sh.Baasanmunkh</italic> (UBU0005920, UBU0005922) • Middle Khalkh region: • Avzaga mountain, <named-content xmlns:xlink="http://www.w3.org/1999/xlink" content-type="dwc:verbatimCoordinates" xlink:type="simple"><named-content content-type="geo-json" specific-use="{&#34;type&#34;:&#34;Point&#34;,&#34;coordinates&#34;:[103.244622,48.031403]}" id="NCID0EKWBG" xlink:type="simple">48°1'53.05"N, 103°14'40.64"E</named-content></named-content>, 1917 m, 12 June 1971, <italic>V. I. Grubov, N. Ulziikhutag &amp; Sh. Dariimaa</italic> (UBA) • Tuv province, 7 km south from Unjuul soum, <named-content xmlns:xlink="http://www.w3.org/1999/xlink" content-type="dwc:verbatimCoordinates" xlink:type="simple"><named-content content-type="geo-json" specific-use="{&#34;type&#34;:&#34;Point&#34;,&#34;coordinates&#34;:[105.510000,46.820000]}" id="NCID0EUWBG" xlink:type="simple">46°49'12"N, 105°30'36"E</named-content></named-content>, 1552 m, 30 July 1973, <italic>T. I. Kazantseva</italic> (NS0025349) • same locality, 7 June 1974, <italic>T. K. Gordeeva</italic>, (NS0025347, NS0025348) • Tuv province, Buren soum, Ikher-Uhaa, <named-content xmlns:xlink="http://www.w3.org/1999/xlink" content-type="dwc:verbatimCoordinates" xlink:type="simple"><named-content content-type="geo-json" specific-use="{&#34;type&#34;:&#34;Point&#34;,&#34;coordinates&#34;:[105.057806,46.987194]}" id="NCID0EAXBG" xlink:type="simple">46°59'13.9"N, 105°3'28.1"E</named-content></named-content>, 1377 m, 22 July 1976, <italic>Tumurtogoo</italic> (UBU0039987) • Depression of Great Lakes region: • Khovd province, Myangad soum, <named-content xmlns:xlink="http://www.w3.org/1999/xlink" content-type="dwc:verbatimCoordinates" xlink:type="simple"><named-content content-type="geo-json" specific-use="{&#34;type&#34;:&#34;Point&#34;,&#34;coordinates&#34;:[91.903889,48.252194]}" id="NCID0EPXBG" xlink:type="simple">48°15'7.898"N, 91°54'14"E</named-content></named-content>, 1185 m, 26 August 1984, <italic>I. A. Gubanov</italic> (MW0183279) • Khovd province, Chandmani soum, Jargalant khairkhan mountain, <named-content xmlns:xlink="http://www.w3.org/1999/xlink" content-type="dwc:verbatimCoordinates" xlink:type="simple"><named-content content-type="geo-json" specific-use="{&#34;type&#34;:&#34;Point&#34;,&#34;coordinates&#34;:[92.404194,47.823111]}" id="NCID0EZXBG" xlink:type="simple">47°49'23.2"N, 92°24'15.1"E</named-content></named-content>, 1836 m, 19 August 2003, <italic>M. Schnittler</italic> (GFW45638) • Khovd province, 5 km south west from Khar-Us Lake, <named-content xmlns:xlink="http://www.w3.org/1999/xlink" content-type="dwc:verbatimCoordinates" xlink:type="simple"><named-content content-type="geo-json" specific-use="{&#34;type&#34;:&#34;Point&#34;,&#34;coordinates&#34;:[91.983306,47.716611]}" id="NCID0EDYBG" xlink:type="simple">47°42'59.8"N, 91°58'59.902"E</named-content></named-content>, 1459 m, <italic>S. A. Dyachenko &amp; P. A. Kosachev</italic> (ALTB1100016497) • Valley of Lakes region: Bayankhongor province, 30 km west from Arvaikheer city, <named-content xmlns:xlink="http://www.w3.org/1999/xlink" content-type="dwc:verbatimCoordinates" xlink:type="simple"><named-content content-type="geo-json" specific-use="{&#34;type&#34;:&#34;Point&#34;,&#34;coordinates&#34;:[102.505000,46.064000]}" id="NCID0ENYBG" xlink:type="simple">46°3'50.4"N, 102°30'18"E</named-content></named-content>, 2130 m, 1974, <italic>Ts. Jamsran</italic>, (UBU0026328) • Uvurkhangai province, Guchin-Us soum, <named-content xmlns:xlink="http://www.w3.org/1999/xlink" content-type="dwc:verbatimCoordinates" xlink:type="simple"><named-content content-type="geo-json" specific-use="{&#34;type&#34;:&#34;Point&#34;,&#34;coordinates&#34;:[102.248694,45.402333]}" id="NCID0EXYBG" xlink:type="simple">45°24'8.399"N, 102°14'55.298"E</named-content></named-content>, 1575 m, 23 July 1978, <italic>G. N. Ogureeva</italic> (MW0183268) • Bayankhongor province, Bogd soum, <named-content xmlns:xlink="http://www.w3.org/1999/xlink" content-type="dwc:verbatimCoordinates" xlink:type="simple"><named-content content-type="geo-json" specific-use="{&#34;type&#34;:&#34;Point&#34;,&#34;coordinates&#34;:[101.108000,45.525000]}" id="NCID0EBZBG" xlink:type="simple">45°31'30"N, 101°6'28.8"E</named-content></named-content>, 1569 m, 12 July 2019, <italic>Batsaikhan</italic> (UBU0006948) • Bayankhongor province, Bumbugur soum, <named-content xmlns:xlink="http://www.w3.org/1999/xlink" content-type="dwc:verbatimCoordinates" xlink:type="simple"><named-content content-type="geo-json" specific-use="{&#34;type&#34;:&#34;Point&#34;,&#34;coordinates&#34;:[99.112000,46.219000]}" id="NCID0EQZBG" xlink:type="simple">46°13'8.4"N, 99°6'43.2"E</named-content></named-content>, 1994 m, 05 July 2019, <italic>B. Oyuntsetseg, Sh. Baasanmunkh</italic> (UBU0006680) • Bayankhongor province, Buutsagaan soum, <named-content xmlns:xlink="http://www.w3.org/1999/xlink" content-type="dwc:verbatimCoordinates" xlink:type="simple"><named-content content-type="geo-json" specific-use="{&#34;type&#34;:&#34;Point&#34;,&#34;coordinates&#34;:[99.167083,46.193472]}" id="NCID0E1ZBG" xlink:type="simple">46°11'36.5"N, 99°10'1.5"E</named-content></named-content>, 1880 m, 29 May 2024, <italic>B. Oyuntsetseg, G. Bayarmaa &amp; D. Munkhtulga</italic> (UBU0039105–UBU0039112) • Gobi Altai region: • Bayankhongor province, Buutsagaan soum, south slope of Bogd mountain, <named-content xmlns:xlink="http://www.w3.org/1999/xlink" content-type="dwc:verbatimCoordinates" xlink:type="simple"><named-content content-type="geo-json" specific-use="{&#34;type&#34;:&#34;Point&#34;,&#34;coordinates&#34;:[100.202864,44.961772]}" id="NCID0EE1BG" xlink:type="simple">44°57'42.38"N, 100°12'10.31"E</named-content></named-content>, 2725 m, 02 July 1977, <italic>E. Ganbold</italic> (UBA) • Bayankhongor province, Bogd soum, Orog lake, <named-content xmlns:xlink="http://www.w3.org/1999/xlink" content-type="dwc:verbatimCoordinates" xlink:type="simple"><named-content content-type="geo-json" specific-use="{&#34;type&#34;:&#34;Point&#34;,&#34;coordinates&#34;:[100.880833,44.988639]}" id="NCID0EO1BG" xlink:type="simple">44°59'19.1"N, 100°52'50.999"E</named-content></named-content>, 1100 m, 16 July 2013, <italic>R. Tungalag &amp; Ts. Tsendeekhuu</italic> (UBU0021615) • Trans-Altai Gobi region: • Bayankhongor province, Shinejinst soum, Djinst mountain, Altai tsagaan khaalga, <named-content xmlns:xlink="http://www.w3.org/1999/xlink" content-type="dwc:verbatimCoordinates" xlink:type="simple"><named-content content-type="geo-json" specific-use="{&#34;type&#34;:&#34;Point&#34;,&#34;coordinates&#34;:[99.318400,44.427106]}" id="NCID0EY1BG" xlink:type="simple">44°25'37.582"N, 99°19'6.24"E</named-content></named-content>, 2190 m, 07 September 1979, <italic>Ch. Sanchir</italic> (UBA) • Govi-Altai province Tseel soum, Aj Bogd mountain, Ar zuslan river, <named-content xmlns:xlink="http://www.w3.org/1999/xlink" content-type="dwc:verbatimCoordinates" xlink:type="simple"><named-content content-type="geo-json" specific-use="{&#34;type&#34;:&#34;Point&#34;,&#34;coordinates&#34;:[95.235967,44.686728]}" id="NCID0EC2BG" xlink:type="simple">44°41'12.221"N, 95°14'9.481"E</named-content></named-content>, 2400 m, 09 August 1984, <italic>Kh. Buyan-Orshikh &amp; Yu. G. Evtipeev</italic> (UBA) • Bayankhongor province, Shinejinst soum, Djinst mountain, <named-content xmlns:xlink="http://www.w3.org/1999/xlink" content-type="dwc:verbatimCoordinates" xlink:type="simple"><named-content content-type="geo-json" specific-use="{&#34;type&#34;:&#34;Point&#34;,&#34;coordinates&#34;:[99.226667,44.441222]}" id="NCID0EM2BG" xlink:type="simple">44°26'28.4"N; 99°13'36"E</named-content></named-content>, 2000 m, 14 July 1979, <italic>I. A. Gubanov</italic> (MW0593124, MW0593125).</p></tp:treatment-sec><tp:treatment-sec><!--Section generated to contain objects referenced in tp:taxon-treatment.--><fig id="F6" position="float" orientation="portrait"><object-id xmlns:xlink="http://www.w3.org/1999/xlink" content-type="doi" xlink:type="simple">10.3897/phytokeys.255.140805.figure6</object-id><object-id xmlns:xlink="http://www.w3.org/1999/xlink" content-type="arpha" xlink:type="simple">34399FCC-424C-548E-8274-DF892610A5BD</object-id><label>Figure 6.</label><caption><p>Type specimens of <italic><tp:taxon-name><tp:taxon-name-part taxon-name-part-type="genus" reg="Astragalus">Astragalus</tp:taxon-name-part></tp:taxon-name></italic> species <bold>A</bold><italic><tp:taxon-name><tp:taxon-name-part taxon-name-part-type="genus" reg="Astragalus">A.</tp:taxon-name-part><tp:taxon-name-part taxon-name-part-type="species" reg="uvsicus">uvsicus</tp:taxon-name-part></tp:taxon-name></italic> (UBU0039100) <bold>B</bold><italic><tp:taxon-name><tp:taxon-name-part taxon-name-part-type="genus" reg="Astragalus">A.</tp:taxon-name-part><tp:taxon-name-part taxon-name-part-type="species" reg="teshigicus">teshigicus</tp:taxon-name-part></tp:taxon-name></italic> (UBU0002138) <bold>C</bold><italic><tp:taxon-name><tp:taxon-name-part taxon-name-part-type="genus" reg="Astragalus">A.</tp:taxon-name-part><tp:taxon-name-part taxon-name-part-type="species" reg="oyunicus">oyunicus</tp:taxon-name-part></tp:taxon-name></italic> (UBU0039102) <bold>D</bold><italic><tp:taxon-name><tp:taxon-name-part taxon-name-part-type="genus" reg="Astragalus">A.</tp:taxon-name-part><tp:taxon-name-part taxon-name-part-type="species" reg="laguroides">laguroides</tp:taxon-name-part></tp:taxon-name></italic> (BM000632540) <bold>E</bold><italic><tp:taxon-name><tp:taxon-name-part taxon-name-part-type="genus" reg="Astragalus">A.</tp:taxon-name-part><tp:taxon-name-part taxon-name-part-type="species" reg="tamiricus">tamiricus</tp:taxon-name-part></tp:taxon-name></italic> (LE01017820) <bold>F</bold><italic><tp:taxon-name><tp:taxon-name-part taxon-name-part-type="genus" reg="Astragalus">A.</tp:taxon-name-part><tp:taxon-name-part taxon-name-part-type="species" reg="gobi-altaicus">gobi-altaicus</tp:taxon-name-part></tp:taxon-name></italic> (LE01016096).</p></caption><graphic xmlns:xlink="http://www.w3.org/1999/xlink" xlink:href="phytokeys-255-051_article-140805__-g006.jpg" position="float" orientation="portrait" xlink:type="simple" id="oo_1302215.jpg"><uri content-type="original_file" xlink:type="simple">https://binary.pensoft.net/fig/1302215</uri></graphic></fig><fig id="F1" position="float" orientation="portrait"><object-id xmlns:xlink="http://www.w3.org/1999/xlink" content-type="doi" xlink:type="simple">10.3897/phytokeys.255.140805.figure1</object-id><object-id xmlns:xlink="http://www.w3.org/1999/xlink" content-type="arpha" xlink:type="simple">B5DBAB97-594F-5AD6-BCC5-A3E44CEEDCE4</object-id><label>Figure 1.</label><caption><p>Phylogenetic tree of <italic><tp:taxon-name><tp:taxon-name-part taxon-name-part-type="genus" reg="Astragalus">Astragalus</tp:taxon-name-part></tp:taxon-name></italic> species based on ITS sequences. Newly sequenced samples are indicated with <abbrev xmlns:xlink="http://www.w3.org/1999/xlink" xlink:title="National University of Mongolia" id="ABBRID0EBGBG" xlink:type="simple">UBU</abbrev> specimen code. The bootstrap support values above 70% are shown at branch level. CHN, MGL, KAZ, and RUS samples are from China, Mongolia, Kazakhstan, and Russia, respectively.</p></caption><graphic xmlns:xlink="http://www.w3.org/1999/xlink" xlink:href="phytokeys-255-051_article-140805__-g001.jpg" position="float" orientation="portrait" xlink:type="simple" id="oo_1302210.jpg"><uri content-type="original_file" xlink:type="simple">https://binary.pensoft.net/fig/1302210</uri></graphic></fig><fig id="F9" position="float" orientation="portrait"><object-id xmlns:xlink="http://www.w3.org/1999/xlink" content-type="doi" xlink:type="simple">10.3897/phytokeys.255.140805.figure9</object-id><object-id xmlns:xlink="http://www.w3.org/1999/xlink" content-type="arpha" xlink:type="simple">724E2B50-80EF-568B-8C95-D4039A583C24</object-id><label>Figure 9.</label><caption><p>Distribution map of the studied <italic><tp:taxon-name><tp:taxon-name-part taxon-name-part-type="genus" reg="Astragalus">Astragalus</tp:taxon-name-part></tp:taxon-name></italic> species from the sections <italic><tp:taxon-name><tp:taxon-name-part taxon-name-part-type="genus" reg="Astragalus"/><tp:taxon-name-part taxon-name-part-type="section" reg="Laguropsis">Laguropsis</tp:taxon-name-part></tp:taxon-name></italic> and <italic><tp:taxon-name><tp:taxon-name-part taxon-name-part-type="genus" reg="Astragalus"/><tp:taxon-name-part taxon-name-part-type="section" reg="Uvsicus">Uvsicus</tp:taxon-name-part></tp:taxon-name></italic> in Mongolia.</p></caption><graphic xmlns:xlink="http://www.w3.org/1999/xlink" xlink:href="phytokeys-255-051_article-140805__-g009.jpg" position="float" orientation="portrait" xlink:type="simple" id="oo_1302218.jpg"><uri content-type="original_file" xlink:type="simple">https://binary.pensoft.net/fig/1302218</uri></graphic></fig></tp:treatment-sec><ref-list><ref id="B22"><mixed-citation xmlns:xlink="http://www.w3.org/1999/xlink" xlink:type="simple"><person-group><name name-style="western"><surname>Podlech</surname><given-names>D</given-names></name><name name-style="western"><surname>Zarre</surname><given-names>S</given-names></name></person-group> (<year>2013</year>) A taxonomic revision of the genus <italic><tp:taxon-name><tp:taxon-name-part taxon-name-part-type="genus">Astragalus</tp:taxon-name-part></tp:taxon-name></italic> L. (Legumino- sae) in the Old World (3-Volume Set). Vienna Natural History Museum / Naturhistorisches Museum Wien Publishing, 1–2439.</mixed-citation></ref><ref id="B9"><mixed-citation xmlns:xlink="http://www.w3.org/1999/xlink" xlink:type="simple"><person-group><name name-style="western"><surname>Biazrov</surname><given-names>LG</given-names></name><name name-style="western"><surname>Ganbold</surname><given-names>E</given-names></name><name name-style="western"><surname>Gubanov</surname><given-names>IA</given-names></name><name name-style="western"><surname>Ulziikhutag</surname><given-names>N</given-names></name></person-group> (<year>1989</year>) <source>Flora of Khangay.</source><publisher-name>Nauka</publisher-name>, <publisher-loc>Leningrad</publisher-loc>, <size units="page">191 pp</size>. [in Russian]</mixed-citation></ref></ref-list></tp:taxon-treatment>
