# Supplementary material for: ﻿Morphological and phylogenetic analysis approach to three new species and a new section of Astragalus (Fabaceae) from Mongolia
Source: PhytoKeys. 2025 Apr 8;255:51–73. doi: 10.3897/phytokeys.255.140805 (PMC12000814; doi:10.3897/phytokeys.255.140805)
Supplement: XML Treatment for Astragalus gobi-altaicus [file phytokeys.255.140805-treatment2.xml]

<!DOCTYPE tp:taxon-treatment
  PUBLIC "-//TaxonX//DTD Taxonomic Treatment Publishing DTD v0 20100105//EN" "tax-treatment-NSO.dtd">
<tp:taxon-treatment xmlns:tp="http://www.plazi.org/taxpub"><tp:treatment-meta><kwd-group><label>Taxon classification</label><kwd>
                <named-content content-type="kingdom">Plantae</named-content>
              </kwd><kwd>
                <named-content content-type="order">Fabales</named-content>
              </kwd><kwd>
                <named-content content-type="family">Fabaceae</named-content>
              </kwd></kwd-group><mixed-citation publication-type="journal"><person-group><name><surname>Munkhtulga</surname><given-names>Dariganga</given-names></name><name><surname>Baasanmunkh</surname><given-names>Shukherdorj</given-names></name><name><surname>Nyamgerel</surname><given-names>Nudkhuu</given-names></name><name><surname>Park</surname><given-names>Jong Ho</given-names></name><name><surname>Tsegmed</surname><given-names>Zagarjav</given-names></name><name><surname>Tojibaev</surname><given-names>Komiljon Sh.</given-names></name><name><surname>Choi</surname><given-names>Hyeok Jae</given-names></name></person-group><article-title>﻿Morphological and phylogenetic analysis approach to three new species and a new section of <italic><tp:taxon-name><tp:taxon-name-part taxon-name-part-type="genus" reg="Astragalus">Astragalus</tp:taxon-name-part></tp:taxon-name></italic> (<tp:taxon-name><tp:taxon-name-part taxon-name-part-type="family">Fabaceae</tp:taxon-name-part></tp:taxon-name>) from Mongolia</article-title><source>PhytoKeys</source><day>08</day><month>04</month><year>2025</year><volume>255</volume><fpage>51</fpage><lpage>73</lpage><pub-id pub-id-type="doi">10.3897/phytokeys.255.140805</pub-id></mixed-citation></tp:treatment-meta><tp:nomenclature><label>﻿</label><tp:taxon-name>
              <object-id xmlns:xlink="http://www.w3.org/1999/xlink" content-type="arpha" xlink:type="simple">F53FE1E1-AEB1-586E-8FBF-B0018BD2450F</object-id>
              <tp:taxon-name-part taxon-name-part-type="genus" reg="Astragalus">Astragalus</tp:taxon-name-part>
              <tp:taxon-name-part taxon-name-part-type="species" reg="gobi-altaicus">gobi-altaicus</tp:taxon-name-part>
            </tp:taxon-name><tp:taxon-authority>N.Ulzyikh., Byull. Moskovsk. Obshch. Isp. Prir., Otd. Biol., n.s., 95(2): 83 (1990).</tp:taxon-authority><xref ref-type="fig" rid="F3">Fig. 3</xref></tp:nomenclature><tp:treatment-sec sec-type="diagnosis" id="SECID0E33BG"><title>Diagnosis.</title><p><italic><tp:taxon-name><tp:taxon-name-part taxon-name-part-type="genus" reg="Astragalus">Astragalus</tp:taxon-name-part><tp:taxon-name-part taxon-name-part-type="species" reg="gobi-altaicus">gobi-altaicus</tp:taxon-name-part></tp:taxon-name></italic> was first described in East Gobi, Mongolia (<xref ref-type="bibr" rid="B36">Ulziykhutag 1990</xref>). Later, this species was treated as a synonym of <italic><tp:taxon-name><tp:taxon-name-part taxon-name-part-type="genus" reg="Astragalus">A.</tp:taxon-name-part><tp:taxon-name-part taxon-name-part-type="species" reg="laguroides">laguroides</tp:taxon-name-part></tp:taxon-name></italic> by <xref ref-type="bibr" rid="B41">Xu and Podlech (2010)</xref>. However, based on our extensive morphological studies, <italic><tp:taxon-name><tp:taxon-name-part taxon-name-part-type="genus" reg="Astragalus">A.</tp:taxon-name-part><tp:taxon-name-part taxon-name-part-type="species" reg="gobi-altaicus">gobi-altaicus</tp:taxon-name-part></tp:taxon-name></italic> can be distinguished from <italic><tp:taxon-name><tp:taxon-name-part taxon-name-part-type="genus" reg="Astragalus">A.</tp:taxon-name-part><tp:taxon-name-part taxon-name-part-type="species" reg="laguroides">laguroides</tp:taxon-name-part></tp:taxon-name></italic> by its inflorescence being oblong-cylindrical (vs. globose or ovate), leaflets that are broadly elliptical or oblong-obovate, more rarely sub-oval (vs. leaflets oblong, narrowly elliptical, or lanceolate), calyx teeth 4–6 mm long (vs. calyx teeth 3–4) (Table <xref ref-type="table" rid="T2">2</xref>). In addition, the phylogenetic tree supported that <italic><tp:taxon-name><tp:taxon-name-part taxon-name-part-type="genus" reg="Astragalus">A.</tp:taxon-name-part><tp:taxon-name-part taxon-name-part-type="species" reg="gobi-altaicus">gobi-altaicus</tp:taxon-name-part></tp:taxon-name></italic> was different from <italic><tp:taxon-name><tp:taxon-name-part taxon-name-part-type="genus" reg="Astragalus">A.</tp:taxon-name-part><tp:taxon-name-part taxon-name-part-type="species" reg="laguroides">laguroides</tp:taxon-name-part></tp:taxon-name></italic>, which was more similar to <italic><tp:taxon-name><tp:taxon-name-part taxon-name-part-type="genus" reg="Astragalus">A.</tp:taxon-name-part><tp:taxon-name-part taxon-name-part-type="species" reg="oyunicus">oyunicus</tp:taxon-name-part></tp:taxon-name></italic> and <italic><tp:taxon-name><tp:taxon-name-part taxon-name-part-type="genus" reg="Astragalus">A.</tp:taxon-name-part><tp:taxon-name-part taxon-name-part-type="species" reg="lupulinus">lupulinus</tp:taxon-name-part></tp:taxon-name></italic> (Fig. <xref ref-type="fig" rid="F1">1</xref>).</p><table-wrap id="T2" position="float" orientation="portrait"><label>Table 2.</label><caption><p>Morphological comparisons of five <italic><tp:taxon-name><tp:taxon-name-part taxon-name-part-type="genus" reg="Astragalus">Astragalus</tp:taxon-name-part></tp:taxon-name></italic> species in Mongolia.</p></caption><table id="TID0E3HBI" rules="all"><tbody><tr><th rowspan="1" colspan="1">Characters</th><th rowspan="1" colspan="1">
                      <italic>
                        <tp:taxon-name><tp:taxon-name-part taxon-name-part-type="genus" reg="Astragalus">A.</tp:taxon-name-part><tp:taxon-name-part taxon-name-part-type="species" reg="laguroides">laguroides</tp:taxon-name-part></tp:taxon-name>
                      </italic>
                    </th><th rowspan="1" colspan="1">
                      <italic>
                        <tp:taxon-name><tp:taxon-name-part taxon-name-part-type="genus" reg="Astragalus">A.</tp:taxon-name-part><tp:taxon-name-part taxon-name-part-type="species" reg="gobi-altaicus">gobi-altaicus</tp:taxon-name-part></tp:taxon-name>
                      </italic>
                    </th><th rowspan="1" colspan="1">
                      <italic>
                        <tp:taxon-name><tp:taxon-name-part taxon-name-part-type="genus" reg="Astragalus">A.</tp:taxon-name-part><tp:taxon-name-part taxon-name-part-type="species" reg="oyunicus">oyunicus</tp:taxon-name-part></tp:taxon-name>
                      </italic>
                    </th><th rowspan="1" colspan="1">
                      <italic>
                        <tp:taxon-name><tp:taxon-name-part taxon-name-part-type="genus" reg="Astragalus">A.</tp:taxon-name-part><tp:taxon-name-part taxon-name-part-type="species" reg="teshigicus">teshigicus</tp:taxon-name-part></tp:taxon-name>
                      </italic>
                    </th><th rowspan="1" colspan="1">
                      <italic>
                        <tp:taxon-name><tp:taxon-name-part taxon-name-part-type="genus" reg="Astragalus">A.</tp:taxon-name-part><tp:taxon-name-part taxon-name-part-type="species" reg="uvsicus">uvsicus</tp:taxon-name-part></tp:taxon-name>
                      </italic>
                    </th></tr><tr><td rowspan="1" colspan="1">Leaves</td><td rowspan="1" colspan="1">3−14(−18) cm long</td><td rowspan="1" colspan="1">8−14 cm long</td><td rowspan="1" colspan="1">5−12(−15) cm long</td><td rowspan="1" colspan="1">8−18 cm long</td><td rowspan="1" colspan="1">3−8(−12) cm long</td></tr><tr><td rowspan="1" colspan="1">Leaflets</td><td rowspan="1" colspan="1">3−5(−8) pairs, narrowly elliptic, 8−25(−40) × 3−6 mm, both surfaces rather densely hairy, apex acute</td><td rowspan="1" colspan="1">2−4 pairs, broadly-elliptical or oblong-obovate, 7−12 × 3–5 mm, on both sides densely hairy, apex mucronate</td><td rowspan="1" colspan="1">3−5 pairs, narrowly elliptic, 15−18 × 4−7 mm, on both sides densely hairy, apex acute</td><td rowspan="1" colspan="1">4−6 pairs, elliptical, 14−20 × 5−8 mm, on both sides densely covered with medifixed, subappressed hairs, acute to rarely obtuse</td><td rowspan="1" colspan="1">2−5 pairs, narrowly elliptic, 8−11(−14) × 3−5 mm, rather densely covered with medifixed, appressed hairs, apex acute</td></tr><tr><td rowspan="1" colspan="1">Stipules</td><td rowspan="1" colspan="1">5−8(−10) mm long, narrowly triangular-acuminate, covered with spreading or ascending hairs</td><td rowspan="1" colspan="1">3−4 mm long, narrowly triangular-acuminate, rather densely appressed hairy, at the margins with basifixed hairs</td><td rowspan="1" colspan="1">4−6 mm long, broadly triangular-acuminate, loosely covered with spreading or ascending hairs</td><td rowspan="1" colspan="1">4−5 mm long, broadly triangular-acuminate, densely covered with spreading or ascending hairs</td><td rowspan="1" colspan="1">6−8 mm long, narrowly triangular-acuminate, covered with spreading or ascending hairs</td></tr><tr><td rowspan="1" colspan="1">Raceme</td><td rowspan="1" colspan="1">ovoid to oblong, 2−4(−6) cm long</td><td rowspan="1" colspan="1">oblong-cylindrical, 3−8 cm long</td><td rowspan="1" colspan="1">ovoid to oblong, 3−4 cm long</td><td rowspan="1" colspan="1">oblong or oblong-cylindrical, 4−7(−8) cm long</td><td rowspan="1" colspan="1">globose or ovate, 3−4 cm long</td></tr><tr><td rowspan="1" colspan="1">Calyx</td><td rowspan="1" colspan="1">11−14 mm long, densely covered with asymmetrically bifurcate to basifixed, tangled, spreading white hairs 1–2 mm, at outer side of the teeth and sometimes at the nerves of the tube also with black hairs; teeth 3−4 mm</td><td rowspan="1" colspan="1">12−16 mm long, densely covered with subbasifixed to basifixed, spreading, straight white hairs 2−3 mm; teeth 4−6 mm</td><td rowspan="1" colspan="1">10−12 mm long, covered with basifixed, spreading, straight white and fewer black hairs 1−2 mm; teeth 2−3 mm</td><td rowspan="1" colspan="1">12−15 mm long, rather densely covered with spreading, straight white hairs 2 mm; teeth 2−3 mm</td><td rowspan="1" colspan="1">11−14 mm long, covered with basifixed, spreading white and black hairs 1−2 mm; teeth 2−3 mm</td></tr><tr><td rowspan="1" colspan="1">Standard</td><td rowspan="1" colspan="1">17−20 mm long, emarginate</td><td rowspan="1" colspan="1">14−18(−20) mm long, slightly emarginate</td><td rowspan="1" colspan="1">18−20 mm long, emarginate</td><td rowspan="1" colspan="1">20−24 mm long, emarginate</td><td rowspan="1" colspan="1">15−18 mm long, emarginate</td></tr><tr><td rowspan="1" colspan="1">Wings</td><td rowspan="1" colspan="1">14−18 mm long</td><td rowspan="1" colspan="1">12−16 mm long</td><td rowspan="1" colspan="1">14−18 mm long</td><td rowspan="1" colspan="1">17−22 mm long</td><td rowspan="1" colspan="1">13−15 mm long, obtuse</td></tr><tr><td rowspan="1" colspan="1">Keels</td><td rowspan="1" colspan="1">13−15 mm long</td><td rowspan="1" colspan="1">10−14 mm long</td><td rowspan="1" colspan="1">12−16 mm long</td><td rowspan="1" colspan="1">14−18 mm long</td><td rowspan="1" colspan="1">12−14 mm long</td></tr><tr><td rowspan="1" colspan="1">Pods</td><td rowspan="1" colspan="1">sessile, oblong, (−6)7−8 × 2−3 mm, with a hooked beak c. 1 mm, unilocular; covered with subappressed to spreading white hairs 1−1.5 mm, smaller black hairs amount greater than the apex</td><td rowspan="1" colspan="1">sessile, oblong, 7−8 × 3−4 mm, with a hooked beak 2−2.5 mm, unilocular; covered with tangled, spreading white hairs</td><td rowspan="1" colspan="1">sessile, oblong, 6−7 × 3−4 mm, with a hooked beak c. 1 mm, unilocular; densely covered with spreading white and fewer black hairs c. 2 mm</td><td rowspan="1" colspan="1">sessile, oblong, 5−6 × 2−3 mm, with a hooked beak c. 1 mm, unilocular; densely covered with spreading white hairs</td><td rowspan="1" colspan="1">sessile, linear, 6.5−7 × 2−3 mm, with beak c. 1 mm, bilocular, loosely covered with spreading white hairs c. 1 mm, smaller black hairs amount greater than the apex</td></tr></tbody></table></table-wrap></tp:treatment-sec><tp:treatment-sec sec-type="material" id="SECID0ECJAI"><title>Type.</title><p>Mongolia. Umnugovi province, Noyon soum, Noyon-Bogd mountain, 08 September 1979, <italic>V. I. Grubov, A. Muldaschev &amp; Sh. Darijmaa 1964</italic> [Holotype LE01016096! (Fig. <xref ref-type="fig" rid="F6">6F</xref>)] • Umnugovi province, Nomgon soum, Khurkh mountain, <named-content xmlns:xlink="http://www.w3.org/1999/xlink" content-type="dwc:verbatimCoordinates" xlink:type="simple"><named-content content-type="geo-json" specific-use="{&#34;type&#34;:&#34;Point&#34;,&#34;coordinates&#34;:[105.104833,42.721278]}" id="NCID0ERJAI" xlink:type="simple">42°43'16.6"N, 105°06'17.4"E</named-content></named-content>, 1425 m, 28 June 1980, <italic>I. A. Gubanov 5941</italic> [Paratype MW0593122!] • Umnugovi province, Khurmen soum, Bayan-Undur, <named-content xmlns:xlink="http://www.w3.org/1999/xlink" content-type="dwc:verbatimCoordinates" xlink:type="simple"><named-content content-type="geo-json" specific-use="{&#34;type&#34;:&#34;Point&#34;,&#34;coordinates&#34;:[103.910583,42.555028]}" id="NCID0E2JAI" xlink:type="simple">42°33'18.1"N, 103°54'38.1"E</named-content></named-content>, 1413 m, 06 August 1981, <italic>I. A. Gubanov 3376</italic> [Paratype MW0593121!, MW0593120!].</p></tp:treatment-sec><tp:treatment-sec sec-type="description" id="SECID0ECKAI"><title>Description.</title><p>Plants perennial 8–12 cm tall, acaulescent, with merely white, in vegetative parts distinctly warty hairs. Stipules whitish, 3−4 mm, triangular, nearly free from the petiole, not connate behind the stem, appressed hairy, at the margins with basifixed hairs. Leaves (–3)8–14 cm; petiole 1–4 cm, like the rachis slender, loosely to rather densely covered with medifixed, appressed hairs 0.5−1 mm. Leaflets in 2−4 pairs, in the basal leaves often in 1–2 pairs only, oblanceolate or narrowly elliptic to elliptic, 7−18 × 5–10 mm, mucronate, on both sides densely covered with medifixed, appressed hairs 1.5−2(−3) mm. Peduncles 3−6 cm, slightly angular-sulcate, loosely to rather densely covered with medifixed, appressed hairs, partly glabrescent with age. Raceme oblong to oblong-cylindrical 3−8 cm long, densely many-flowered. Bracts whitish, 3−5 mm, narrowly linear, covered with mostly basifixed hairs. Calyx 11−14 mm, tubular at beginning of anthesis, soon ovoid-inflated, rather densely covered with subbasifixed to basifixed, rigid, spreading, straight white hairs 2−3 mm; teeth filiform, 4−5 mm. Standard (–9)14−18(–20) mm; blade c. 5 mm wide, elliptic, narrowly triangular toward the slightly emarginate tip, slightly constricted below the middle, at the base obtusely angularly passing into the claw. Wings 12–15 mm; blades narrowly oblong, obtuse, c. 5.5 × 1.5 mm; auricle 1 mm, claw 8 mm. Keel 10–12 mm; blades obliquely obovate 3.5 × 2 mm; claw c. 8 mm. Ovary sessile. Pods enclosed in the calyx, sessile, oblong, 7−8 × 3−4 mm long, with a hooked beak c. 2−2.5 mm, unilocular; covered with tangled, spreading only white hairs.</p><fig id="F3" position="float" orientation="portrait"><object-id xmlns:xlink="http://www.w3.org/1999/xlink" content-type="doi" xlink:type="simple">10.3897/phytokeys.255.140805.figure3</object-id><object-id xmlns:xlink="http://www.w3.org/1999/xlink" content-type="arpha" xlink:type="simple">E310BF66-B5AE-51F0-8F2A-387C34155AC0</object-id><label>Figure 3.</label><caption><p><italic><tp:taxon-name><tp:taxon-name-part taxon-name-part-type="genus" reg="Astragalus">Astragalus</tp:taxon-name-part><tp:taxon-name-part taxon-name-part-type="species" reg="gobi-altaicus">gobi-altaicus</tp:taxon-name-part></tp:taxon-name></italic> in Mongolia <bold>A</bold> general habit <bold>B</bold> raceme <bold>C</bold> flower <bold>D</bold> calyx <bold>E</bold> bracts <bold>F</bold> standard <bold>G</bold> wings <bold>H</bold> keel <bold>I</bold> pistil <bold>J</bold> stamens <bold>K</bold> pod <bold>L</bold> pod valve <bold>M</bold> leave, abaxial view <bold>N</bold> leave, adaxial view <bold>P</bold> leaflet, abaxial view <bold>O</bold> leaflet, adaxial view <bold>Q</bold> omission of medifixed hairs on the upper side of the leaf <bold>R</bold> stipules, outside view <bold>S</bold> stipules, inside view. (Photo credits: D.Munkhulga and B.Oyuntsetseg).</p></caption><graphic xmlns:xlink="http://www.w3.org/1999/xlink" xlink:href="phytokeys-255-051_article-140805__-g003.jpg" position="float" orientation="portrait" xlink:type="simple" id="oo_1302212.jpg"><uri content-type="original_file" xlink:type="simple">https://binary.pensoft.net/fig/1302212</uri></graphic></fig></tp:treatment-sec><tp:treatment-sec sec-type="distribution" id="SECID0EFMAI"><title>Distribution.</title><p>Endemic to Mongolia. This species is currently known from the South Gobi in Mongolia (Fig. <xref ref-type="fig" rid="F9">9</xref>).</p></tp:treatment-sec><tp:treatment-sec sec-type="habitat" id="SECID0EPMAI"><title>Habitat.</title><p>This species grows in debris desert steppe, mountain slopes, sandy desert steppes, sayr slopes and granite slopes of hillocky areas.</p></tp:treatment-sec><tp:treatment-sec sec-type="material" id="SECID0EUMAI"><title>Additional specimens examined.</title><p>Mongolia, Gobi Altai region: • Umnugovi province, Tsogt-Tsetsii soum, Tsetsii mountain, <named-content xmlns:xlink="http://www.w3.org/1999/xlink" content-type="dwc:verbatimCoordinates" xlink:type="simple"><named-content content-type="geo-json" specific-use="{&#34;type&#34;:&#34;Point&#34;,&#34;coordinates&#34;:[105.688569,43.513439]}" id="NCID0E4MAI" xlink:type="simple">43°30'48.38"N, 105°41'18.85"E</named-content></named-content>, 1727 m, 28 May 1962 (UBA) • Umnugovi province, Nomgon soum, Baruun tsohiotiin Khudag, <named-content xmlns:xlink="http://www.w3.org/1999/xlink" content-type="dwc:verbatimCoordinates" xlink:type="simple"><named-content content-type="geo-json" specific-use="{&#34;type&#34;:&#34;Point&#34;,&#34;coordinates&#34;:[105.219028,42.687250]}" id="NCID0EFNAI" xlink:type="simple">42°41'14.1"N, 105°13'8.5"E</named-content></named-content>, 1463 m, 17 May 1962 (UBA) • Umnugovi province, Bulgan soum, Dundsaikhan mountain, Khaalgiin sair, <named-content xmlns:xlink="http://www.w3.org/1999/xlink" content-type="dwc:verbatimCoordinates" xlink:type="simple"><named-content content-type="geo-json" specific-use="{&#34;type&#34;:&#34;Point&#34;,&#34;coordinates&#34;:[103.569689,43.737925]}" id="NCID0ENNAI" xlink:type="simple">43°44'16.53"N, 103°34'10.88"E</named-content></named-content>, 2229 m, 25 June 1962 (UBA) • Umnugovi province, 20 km southeast from Khurmen soum, <named-content xmlns:xlink="http://www.w3.org/1999/xlink" content-type="dwc:verbatimCoordinates" xlink:type="simple"><named-content content-type="geo-json" specific-use="{&#34;type&#34;:&#34;Point&#34;,&#34;coordinates&#34;:[104.194278,43.098806]}" id="NCID0EVNAI" xlink:type="simple">43°5'55.7"N, 104°11'39.4"E</named-content></named-content>, 1631 m, 06 July 1973, <italic>Ts. Jamsran</italic> (UBU0026387) • Umnugovi province, Bayandalai soum, northern part of Zuramtai mountain, 1715 m, 05 September 1976, <italic>Ch. Sanchir</italic> (UBA) • Bayankhongor province, Shinejinst soum, Jinst mountain, <named-content xmlns:xlink="http://www.w3.org/1999/xlink" content-type="dwc:verbatimCoordinates" xlink:type="simple"><named-content content-type="geo-json" specific-use="{&#34;type&#34;:&#34;Point&#34;,&#34;coordinates&#34;:[99.226667,44.441222]}" id="NCID0EBOAI" xlink:type="simple">44°26'28.4"N, 99°13'36"E</named-content></named-content>, 2000 m, 14 July 1979, I. <italic>A. Gubanov</italic> (MW0593124, MW0593125) • Umnugovi province, Noyon soum, Noyon Bogd mountain, <named-content xmlns:xlink="http://www.w3.org/1999/xlink" content-type="dwc:verbatimCoordinates" xlink:type="simple"><named-content content-type="geo-json" specific-use="{&#34;type&#34;:&#34;Point&#34;,&#34;coordinates&#34;:[101.844356,43.204819]}" id="NCID0ELOAI" xlink:type="simple">43°12'17.35"N, 101°50'39.68"E</named-content></named-content>, 2200 m, 08 September 1979, <italic>V. I. Grubov &amp; Sh. Dariimaa</italic> (UBA) • Umnugovi province, Sewrei soum, Zuulun mountain, <named-content xmlns:xlink="http://www.w3.org/1999/xlink" content-type="dwc:verbatimCoordinates" xlink:type="simple"><named-content content-type="geo-json" specific-use="{&#34;type&#34;:&#34;Point&#34;,&#34;coordinates&#34;:[102.349294,43.646997]}" id="NCID0EVOAI" xlink:type="simple">43°38'49.19"N, 102°20'57.46"E</named-content></named-content>, 1900 m, 26 August 1982, <italic>I. A. Gubanov</italic> (MW0593123) • Umnugovi province, Dalanzadgad soum, Khachig mountain, <named-content xmlns:xlink="http://www.w3.org/1999/xlink" content-type="dwc:verbatimCoordinates" xlink:type="simple"><named-content content-type="geo-json" specific-use="{&#34;type&#34;:&#34;Point&#34;,&#34;coordinates&#34;:[105.676464,42.993203]}" id="NCID0E6OAI" xlink:type="simple">42°59'35.53"N, 105°40'35.27"E</named-content></named-content>, 1800 m, 01 September 1982, <italic>I. A. Gubanov</italic> (MW0183265) • Umnugovi province, Khankhongor soum, Chanaijn Kharaa mountain, <named-content xmlns:xlink="http://www.w3.org/1999/xlink" content-type="dwc:verbatimCoordinates" xlink:type="simple"><named-content content-type="geo-json" specific-use="{&#34;type&#34;:&#34;Point&#34;,&#34;coordinates&#34;:[104.280000,44.380000]}" id="NCID0EJPAI" xlink:type="simple">44°22'48"N, 104°16'48"E</named-content></named-content>, 1242 m, 22 June 1988, <italic>H. D. Knapp</italic> (GFW45639) • Umnugovi province, Bayandalai soum, Ikh Argalant mountain, <named-content xmlns:xlink="http://www.w3.org/1999/xlink" content-type="dwc:verbatimCoordinates" xlink:type="simple"><named-content content-type="geo-json" specific-use="{&#34;type&#34;:&#34;Point&#34;,&#34;coordinates&#34;:[103.590258,43.175622]}" id="NCID0ETPAI" xlink:type="simple">43°10'32.24"N, 103°35'24.93"E</named-content></named-content>, 1910 m, 16 June 2007, <italic>Ts. Jamsran</italic> (UBU0030804) • Umnugovi province, Bayan-Ovoo soum, <named-content xmlns:xlink="http://www.w3.org/1999/xlink" content-type="dwc:verbatimCoordinates" xlink:type="simple"><named-content content-type="geo-json" specific-use="{&#34;type&#34;:&#34;Point&#34;,&#34;coordinates&#34;:[106.153694,42.949306]}" id="NCID0E4PAI" xlink:type="simple">42°56'57.5"N, 106°9'13.3"E</named-content></named-content>, 1170 m, 08 June 2013, <italic>Ch. Sanchir</italic> (UBU0032442) • Alashan Gobi region: • Umnugovi province, Alashaa Gobi, Khalzan mountain, <named-content xmlns:xlink="http://www.w3.org/1999/xlink" content-type="dwc:verbatimCoordinates" xlink:type="simple"><named-content content-type="geo-json" specific-use="{&#34;type&#34;:&#34;Point&#34;,&#34;coordinates&#34;:[105.262214,42.171756]}" id="NCID0EHQAI" xlink:type="simple">42°10'18.32"N, 105°15'43.97"E</named-content></named-content>, 1363 m, 31 July 1989, <italic>I. A. Gubanov</italic> (MW0183261) • Umnugovi province, Nomgon soum, Borzon govi, <named-content xmlns:xlink="http://www.w3.org/1999/xlink" content-type="dwc:verbatimCoordinates" xlink:type="simple"><named-content content-type="geo-json" specific-use="{&#34;type&#34;:&#34;Point&#34;,&#34;coordinates&#34;:[105.166333,42.559761]}" id="NCID0ERQAI" xlink:type="simple">42°33'35.14"N, 105°9'58.8"E</named-content></named-content>, 1208 m, 2003, <italic>Ariuntuya</italic> (UBU0012226).</p></tp:treatment-sec><tp:treatment-sec><!--Section generated to contain objects referenced in tp:taxon-treatment.--><fig id="F1" position="float" orientation="portrait"><object-id xmlns:xlink="http://www.w3.org/1999/xlink" content-type="doi" xlink:type="simple">10.3897/phytokeys.255.140805.figure1</object-id><object-id xmlns:xlink="http://www.w3.org/1999/xlink" content-type="arpha" xlink:type="simple">B5DBAB97-594F-5AD6-BCC5-A3E44CEEDCE4</object-id><label>Figure 1.</label><caption><p>Phylogenetic tree of <italic><tp:taxon-name><tp:taxon-name-part taxon-name-part-type="genus" reg="Astragalus">Astragalus</tp:taxon-name-part></tp:taxon-name></italic> species based on ITS sequences. Newly sequenced samples are indicated with <abbrev xmlns:xlink="http://www.w3.org/1999/xlink" xlink:title="National University of Mongolia" id="ABBRID0EBGBG" xlink:type="simple">UBU</abbrev> specimen code. The bootstrap support values above 70% are shown at branch level. CHN, MGL, KAZ, and RUS samples are from China, Mongolia, Kazakhstan, and Russia, respectively.</p></caption><graphic xmlns:xlink="http://www.w3.org/1999/xlink" xlink:href="phytokeys-255-051_article-140805__-g001.jpg" position="float" orientation="portrait" xlink:type="simple" id="oo_1302210.jpg"><uri content-type="original_file" xlink:type="simple">https://binary.pensoft.net/fig/1302210</uri></graphic></fig><fig id="F6" position="float" orientation="portrait"><object-id xmlns:xlink="http://www.w3.org/1999/xlink" content-type="doi" xlink:type="simple">10.3897/phytokeys.255.140805.figure6</object-id><object-id xmlns:xlink="http://www.w3.org/1999/xlink" content-type="arpha" xlink:type="simple">34399FCC-424C-548E-8274-DF892610A5BD</object-id><label>Figure 6.</label><caption><p>Type specimens of <italic><tp:taxon-name><tp:taxon-name-part taxon-name-part-type="genus" reg="Astragalus">Astragalus</tp:taxon-name-part></tp:taxon-name></italic> species <bold>A</bold><italic><tp:taxon-name><tp:taxon-name-part taxon-name-part-type="genus" reg="Astragalus">A.</tp:taxon-name-part><tp:taxon-name-part taxon-name-part-type="species" reg="uvsicus">uvsicus</tp:taxon-name-part></tp:taxon-name></italic> (UBU0039100) <bold>B</bold><italic><tp:taxon-name><tp:taxon-name-part taxon-name-part-type="genus" reg="Astragalus">A.</tp:taxon-name-part><tp:taxon-name-part taxon-name-part-type="species" reg="teshigicus">teshigicus</tp:taxon-name-part></tp:taxon-name></italic> (UBU0002138) <bold>C</bold><italic><tp:taxon-name><tp:taxon-name-part taxon-name-part-type="genus" reg="Astragalus">A.</tp:taxon-name-part><tp:taxon-name-part taxon-name-part-type="species" reg="oyunicus">oyunicus</tp:taxon-name-part></tp:taxon-name></italic> (UBU0039102) <bold>D</bold><italic><tp:taxon-name><tp:taxon-name-part taxon-name-part-type="genus" reg="Astragalus">A.</tp:taxon-name-part><tp:taxon-name-part taxon-name-part-type="species" reg="laguroides">laguroides</tp:taxon-name-part></tp:taxon-name></italic> (BM000632540) <bold>E</bold><italic><tp:taxon-name><tp:taxon-name-part taxon-name-part-type="genus" reg="Astragalus">A.</tp:taxon-name-part><tp:taxon-name-part taxon-name-part-type="species" reg="tamiricus">tamiricus</tp:taxon-name-part></tp:taxon-name></italic> (LE01017820) <bold>F</bold><italic><tp:taxon-name><tp:taxon-name-part taxon-name-part-type="genus" reg="Astragalus">A.</tp:taxon-name-part><tp:taxon-name-part taxon-name-part-type="species" reg="gobi-altaicus">gobi-altaicus</tp:taxon-name-part></tp:taxon-name></italic> (LE01016096).</p></caption><graphic xmlns:xlink="http://www.w3.org/1999/xlink" xlink:href="phytokeys-255-051_article-140805__-g006.jpg" position="float" orientation="portrait" xlink:type="simple" id="oo_1302215.jpg"><uri content-type="original_file" xlink:type="simple">https://binary.pensoft.net/fig/1302215</uri></graphic></fig><fig id="F9" position="float" orientation="portrait"><object-id xmlns:xlink="http://www.w3.org/1999/xlink" content-type="doi" xlink:type="simple">10.3897/phytokeys.255.140805.figure9</object-id><object-id xmlns:xlink="http://www.w3.org/1999/xlink" content-type="arpha" xlink:type="simple">724E2B50-80EF-568B-8C95-D4039A583C24</object-id><label>Figure 9.</label><caption><p>Distribution map of the studied <italic><tp:taxon-name><tp:taxon-name-part taxon-name-part-type="genus" reg="Astragalus">Astragalus</tp:taxon-name-part></tp:taxon-name></italic> species from the sections <italic><tp:taxon-name><tp:taxon-name-part taxon-name-part-type="genus" reg="Astragalus"/><tp:taxon-name-part taxon-name-part-type="section" reg="Laguropsis">Laguropsis</tp:taxon-name-part></tp:taxon-name></italic> and <italic><tp:taxon-name><tp:taxon-name-part taxon-name-part-type="genus" reg="Astragalus"/><tp:taxon-name-part taxon-name-part-type="section" reg="Uvsicus">Uvsicus</tp:taxon-name-part></tp:taxon-name></italic> in Mongolia.</p></caption><graphic xmlns:xlink="http://www.w3.org/1999/xlink" xlink:href="phytokeys-255-051_article-140805__-g009.jpg" position="float" orientation="portrait" xlink:type="simple" id="oo_1302218.jpg"><uri content-type="original_file" xlink:type="simple">https://binary.pensoft.net/fig/1302218</uri></graphic></fig></tp:treatment-sec><ref-list><ref id="B36"><mixed-citation xmlns:xlink="http://www.w3.org/1999/xlink" xlink:type="simple"><person-group><name name-style="western"><surname>Ulziykhutag</surname><given-names>N</given-names></name></person-group> (<year>1990</year>) <article-title>The new species and sections belonging to <italic><tp:taxon-name><tp:taxon-name-part taxon-name-part-type="genus">Astragalus</tp:taxon-name-part></tp:taxon-name></italic> genus from Mongolia. 2. subspecies <italic>Cercidithrix</italic> Bunge.</article-title><source>Bulletin of Moscow Society of Naturalists, Biological Series</source><volume>95</volume>: <fpage>75</fpage>–<lpage>86</lpage>.</mixed-citation></ref><ref id="B41"><mixed-citation xmlns:xlink="http://www.w3.org/1999/xlink" xlink:type="simple"><person-group><name name-style="western"><surname>Xu</surname><given-names>LR</given-names></name><name name-style="western"><surname>Podlech</surname><given-names>D</given-names></name></person-group> (<year>2010</year>) <article-title><italic><tp:taxon-name><tp:taxon-name-part taxon-name-part-type="genus">Astragalus</tp:taxon-name-part></tp:taxon-name></italic> L.</article-title> In: <person-group><name name-style="western"><surname>Wu</surname><given-names>ZY</given-names></name><name name-style="western"><surname>Raven</surname><given-names>PH</given-names></name><name name-style="western"><surname>Hong</surname><given-names>DY</given-names></name></person-group> (<role>Eds</role>) <issue-title>Flora of China, Vol.</issue-title><source>10. Science Press, Beijing &amp; Missouri Botanical Garden Press, St. Louis</source>, <fpage>328</fpage>–<lpage>453</lpage>.</mixed-citation></ref></ref-list></tp:taxon-treatment>
