# Supplementary material for: ﻿Morphological and phylogenetic analysis approach to three new species and a new section of Astragalus (Fabaceae) from Mongolia
Source: PhytoKeys. 2025 Apr 8;255:51–73. doi: 10.3897/phytokeys.255.140805 (PMC12000814; doi:10.3897/phytokeys.255.140805)
Supplement: XML Treatment for Astragalus oyunicus [file phytokeys.255.140805-treatment3.xml]

<!DOCTYPE tp:taxon-treatment
  PUBLIC "-//TaxonX//DTD Taxonomic Treatment Publishing DTD v0 20100105//EN" "tax-treatment-NSO.dtd">
<tp:taxon-treatment xmlns:tp="http://www.plazi.org/taxpub"><tp:treatment-meta><kwd-group><label>Taxon classification</label><kwd>
                <named-content content-type="kingdom">Plantae</named-content>
              </kwd><kwd>
                <named-content content-type="order">Fabales</named-content>
              </kwd><kwd>
                <named-content content-type="family">Fabaceae</named-content>
              </kwd></kwd-group><mixed-citation publication-type="journal"><person-group><name><surname>Munkhtulga</surname><given-names>Dariganga</given-names></name><name><surname>Baasanmunkh</surname><given-names>Shukherdorj</given-names></name><name><surname>Nyamgerel</surname><given-names>Nudkhuu</given-names></name><name><surname>Park</surname><given-names>Jong Ho</given-names></name><name><surname>Tsegmed</surname><given-names>Zagarjav</given-names></name><name><surname>Tojibaev</surname><given-names>Komiljon Sh.</given-names></name><name><surname>Choi</surname><given-names>Hyeok Jae</given-names></name></person-group><article-title>﻿Morphological and phylogenetic analysis approach to three new species and a new section of <italic><tp:taxon-name><tp:taxon-name-part taxon-name-part-type="genus" reg="Astragalus">Astragalus</tp:taxon-name-part></tp:taxon-name></italic> (<tp:taxon-name><tp:taxon-name-part taxon-name-part-type="family">Fabaceae</tp:taxon-name-part></tp:taxon-name>) from Mongolia</article-title><source>PhytoKeys</source><day>08</day><month>04</month><year>2025</year><volume>255</volume><fpage>51</fpage><lpage>73</lpage><pub-id pub-id-type="doi">10.3897/phytokeys.255.140805</pub-id></mixed-citation></tp:treatment-meta><tp:nomenclature><label>﻿</label><tp:taxon-name>
              <object-id xmlns:xlink="http://www.w3.org/1999/xlink" content-type="arpha" xlink:type="simple">BE814C3F-EABD-52A7-AAEE-A539783EF3A3</object-id>
              <tp:taxon-name-part taxon-name-part-type="genus" reg="Astragalus">Astragalus</tp:taxon-name-part>
              <tp:taxon-name-part taxon-name-part-type="species" reg="oyunicus">oyunicus</tp:taxon-name-part>
              <object-id xmlns:xlink="http://www.w3.org/1999/xlink" content-type="ipni" xlink:type="simple">urn:lsid:ipni.org:names:77359973-1</object-id>
            </tp:taxon-name><tp:taxon-authority>D.Munkhtulga &amp; S.Baasanmunkh</tp:taxon-authority><tp:taxon-status xmlns:xlink="http://www.w3.org/1999/xlink" xlink:type="simple">sp. nov.</tp:taxon-status><xref ref-type="fig" rid="F4">Fig. 4</xref></tp:nomenclature><tp:treatment-sec sec-type="diagnosis" id="SECID0ELSAI"><title>Diagnosis.</title><p>The new species is close to <italic><tp:taxon-name><tp:taxon-name-part taxon-name-part-type="genus" reg="Astragalus">A.</tp:taxon-name-part><tp:taxon-name-part taxon-name-part-type="species" reg="gobi-altaicus">gobi-altaicus</tp:taxon-name-part></tp:taxon-name></italic>, but differs by its leaves having leaflet narrowly elliptic, 15–18 × 4–7 mm, apex acute (vs. oblanceolate or narrowly elliptic to elliptic, 7–18 × 5–10 mm, apex mucronate) and raceme oblong to oblong-cylindrical, 3–8 cm long (vs. ovoid to oblong, 3–4 cm long). It is also similar to <italic><tp:taxon-name><tp:taxon-name-part taxon-name-part-type="genus" reg="Astragalus">A.</tp:taxon-name-part><tp:taxon-name-part taxon-name-part-type="species" reg="laguroides">laguroides</tp:taxon-name-part></tp:taxon-name></italic> in leaf shape and general habit, but differs in its stipules broadly triangular-acuminate, 4–6 mm long (vs. narrowly triangular-acuminate, 5–8(–10) mm long) and pod densely covered with spreading white and fewer black hairs 2 mm (vs. covered with subappressed to spreading white hairs 1–1.5 mm, smaller black hairs amount greater than the apex) (Table <xref ref-type="table" rid="T2">2</xref>).</p><fig id="F4" position="float" orientation="portrait"><object-id xmlns:xlink="http://www.w3.org/1999/xlink" content-type="doi" xlink:type="simple">10.3897/phytokeys.255.140805.figure4</object-id><object-id xmlns:xlink="http://www.w3.org/1999/xlink" content-type="arpha" xlink:type="simple">BAA04AA6-18AF-51F8-8AA2-84B92FB07343</object-id><label>Figure 4.</label><caption><p><italic><tp:taxon-name><tp:taxon-name-part taxon-name-part-type="genus" reg="Astragalus">Astragalus</tp:taxon-name-part><tp:taxon-name-part taxon-name-part-type="species" reg="oyunicus">oyunicus</tp:taxon-name-part></tp:taxon-name></italic> in Mongolia <bold>A</bold> general habit <bold>B</bold> raceme <bold>C</bold> flower <bold>D</bold> calyx <bold>E</bold> standard <bold>F</bold> wings <bold>G</bold> keel <bold>H</bold> stamens <bold>I</bold> pistil <bold>J</bold> pod <bold>K</bold> pod valve <bold>L</bold> laeve <bold>M</bold> leaflet <bold>N</bold> stipules. (Photo credits: D.Munkhtulga).</p></caption><graphic xmlns:xlink="http://www.w3.org/1999/xlink" xlink:href="phytokeys-255-051_article-140805__-g004.jpg" position="float" orientation="portrait" xlink:type="simple" id="oo_1302213.jpg"><uri content-type="original_file" xlink:type="simple">https://binary.pensoft.net/fig/1302213</uri></graphic></fig></tp:treatment-sec><tp:treatment-sec sec-type="material" id="SECID0ERVAI"><title>Type.</title><p>Mongolia. Khentii province, Bayankhutag soum, <named-content xmlns:xlink="http://www.w3.org/1999/xlink" content-type="dwc:verbatimCoordinates" xlink:type="simple"><named-content content-type="geo-json" specific-use="{&#34;type&#34;:&#34;Point&#34;,&#34;coordinates&#34;:[110.214417,46.902833]}" id="NCID0E1VAI" xlink:type="simple">46°54'10.2"N, 110°12'51.9"E</named-content></named-content>, 1166 m, 05 August 2023, <italic>B. Oyuntsetseg &amp; D. Munkhtulga Khen-2023</italic> [Holotype UBU0039102! (Fig. <xref ref-type="fig" rid="F6">6C</xref>)] • Ulaanbaatar city, Bayanzurkh district, Gachuurt village, <named-content xmlns:xlink="http://www.w3.org/1999/xlink" content-type="dwc:verbatimCoordinates" xlink:type="simple"><named-content content-type="geo-json" specific-use="{&#34;type&#34;:&#34;Point&#34;,&#34;coordinates&#34;:[107.130889,47.931194]}" id="NCID0EIWAI" xlink:type="simple">47°55'52.3"N, 107°07'51.2"E</named-content></named-content>, 1467 m, <italic>Yondon</italic> [Isotype UBU0034202!].</p></tp:treatment-sec><tp:treatment-sec sec-type="description" id="SECID0EUWAI"><title>Description.</title><p>Plants perennial, 5−15 cm tall, acaulescens, in vegetative parts covered with ± medifixed, appressed white hairs c. 1 mm. Rootstock divided with short to elongated blackish brown branches. Stipules broadly triangular-acuminate, 4−6 mm, shortly adnate to the petiole, otherwise free from each other, densely covered with hairs up to 1.5 mm, at the margins also with basifixed hairs. Leaves 5−12(−15) cm; petiole 2−4 cm, like the rachis covered with medifixed, appressed hairs. Leaflets in 3−5 pairs, narrowly elliptic, 15−18 × 4−7 mm, on both sides densely hairy, apex acute. Peduncles 3−7 cm, rather densely to densely covered with symmetrically to asymmetrically bifurcate, flexuose, subappressed white hairs. Racemes ovoid to oblong 3−4 cm long. Bracts whitish, 5−6 mm, narrowly triangular, with strongly asymmetrically bifurcate, ± spreading white hairs. Calyx at beginning of anthesis tubular, later on ovoid-inflated, 10−12 mm long, covered with basifixed, spreading, straight white and fewer black hairs 1−2 mm; teeth subulate, 2−3 mm. Petals violet. Standard 18−20 mm; blade 5−6 mm wide, obovate, slightly constricted in the middle, emarginate, at the base gradually narrowed. Wings 14−16 mm; blades narrowly oblong, obtuse, 5.5−6.5 × 2−2.5 mm; auricle c. 1.5 mm; claw c. 9 mm. Keel 12−14 mm; blades 4−4.5 × 3 mm; claw 8−8.5 mm. Ovary sessile. Legumes enclosed in the calyx, 6−7 × 3−4 mm, with a hooked beak c. 1 mm, unilocular; densely covered with spreading white and fewer black hairs c. 2 mm.</p></tp:treatment-sec><tp:treatment-sec sec-type="distribution" id="SECID0EZWAI"><title>Distribution.</title><p>Endemic to Mongolia (Fig. <xref ref-type="fig" rid="F9">9</xref>).</p></tp:treatment-sec><tp:treatment-sec sec-type="habitat" id="SECID0EDXAI"><title>Habitat.</title><p>This species grows in stony mountain slopes and low isolated rounded hills of the steppe region.</p></tp:treatment-sec><tp:treatment-sec sec-type="etymology" id="SECID0EIXAI"><title>Etymology.</title><p>The species is named after Prof. Batlai Oyuntsetseg who is a botanist in Mongolia.</p></tp:treatment-sec><tp:treatment-sec sec-type="material" id="SECID0ENXAI"><title>Additional specimens examined.</title><p>Mongolia. Mongolian Dauria region: • Ulaanbaatar city, Chingeltei district, Zuun salaa, 23 August 1963 (UBU0032447) • Ulaanbaatar city, Narangiin enger, 25 July 1967, <italic>L. Purevsuren</italic> (UBU0026331, UBU0026338) • Ulaanbaatar city, Songinokhairkhan district, Tolgoit, Narangiin enger, 10 August 1967, <italic>Tsogoo</italic> (UBU0026224, UBU0032448, UBU0032449, UBU0039988-UBU0039990) • Khentii province, Jargalant Khan soum, Kherlen river, 07 July 1979, <italic>V.I. Grubov &amp; A. Mundaashev 321</italic> (UBA) • Ulaanbaatar city, Chingeltei district, Shadivlan, <named-content xmlns:xlink="http://www.w3.org/1999/xlink" content-type="dwc:verbatimCoordinates" xlink:type="simple"><named-content content-type="geo-json" specific-use="{&#34;type&#34;:&#34;Point&#34;,&#34;coordinates&#34;:[106.900278,48.016667]}" id="NCID0EBYAI" xlink:type="simple">48°01'00"N, 106°54'01"E</named-content></named-content>, 1520 m, 06 June 2021, <italic>B. Oyuntsetseg &amp; A. Anudari</italic> (UBU0014416) • Middle Khalkh region: Tuv province, Buren soum, Ikher-Ukhaa, 22 July 1976, <italic>Tumurtogoo</italic> (UBU0039987) • Govisumber province, Sumber soum, 23 July 1992, <italic>B. Oyuntsetseg &amp; Oyunchimeg</italic> (UBU0031855) • Khentii province, Tsenkhermandal soum, Batkhairkhan mountain, <named-content xmlns:xlink="http://www.w3.org/1999/xlink" content-type="dwc:verbatimCoordinates" xlink:type="simple"><named-content content-type="geo-json" specific-use="{&#34;type&#34;:&#34;Point&#34;,&#34;coordinates&#34;:[109.093000,47.708333]}" id="NCID0EUYAI" xlink:type="simple">47°42'30"N, 109°05'34.8"E</named-content></named-content>, 1459 m, 28 May 2020, <italic>D. Munkhtulga</italic> (UBU0031854).</p></tp:treatment-sec><tp:treatment-sec><!--Section generated to contain objects referenced in tp:taxon-treatment.--><table-wrap id="T2" position="float" orientation="portrait"><label>Table 2.</label><caption><p>Morphological comparisons of five <italic><tp:taxon-name><tp:taxon-name-part taxon-name-part-type="genus" reg="Astragalus">Astragalus</tp:taxon-name-part></tp:taxon-name></italic> species in Mongolia.</p></caption><table id="TID0E3HBI" rules="all"><tbody><tr><th rowspan="1" colspan="1">Characters</th><th rowspan="1" colspan="1">
                      <italic>
                        <tp:taxon-name><tp:taxon-name-part taxon-name-part-type="genus" reg="Astragalus">A.</tp:taxon-name-part><tp:taxon-name-part taxon-name-part-type="species" reg="laguroides">laguroides</tp:taxon-name-part></tp:taxon-name>
                      </italic>
                    </th><th rowspan="1" colspan="1">
                      <italic>
                        <tp:taxon-name><tp:taxon-name-part taxon-name-part-type="genus" reg="Astragalus">A.</tp:taxon-name-part><tp:taxon-name-part taxon-name-part-type="species" reg="gobi-altaicus">gobi-altaicus</tp:taxon-name-part></tp:taxon-name>
                      </italic>
                    </th><th rowspan="1" colspan="1">
                      <italic>
                        <tp:taxon-name><tp:taxon-name-part taxon-name-part-type="genus" reg="Astragalus">A.</tp:taxon-name-part><tp:taxon-name-part taxon-name-part-type="species" reg="oyunicus">oyunicus</tp:taxon-name-part></tp:taxon-name>
                      </italic>
                    </th><th rowspan="1" colspan="1">
                      <italic>
                        <tp:taxon-name><tp:taxon-name-part taxon-name-part-type="genus" reg="Astragalus">A.</tp:taxon-name-part><tp:taxon-name-part taxon-name-part-type="species" reg="teshigicus">teshigicus</tp:taxon-name-part></tp:taxon-name>
                      </italic>
                    </th><th rowspan="1" colspan="1">
                      <italic>
                        <tp:taxon-name><tp:taxon-name-part taxon-name-part-type="genus" reg="Astragalus">A.</tp:taxon-name-part><tp:taxon-name-part taxon-name-part-type="species" reg="uvsicus">uvsicus</tp:taxon-name-part></tp:taxon-name>
                      </italic>
                    </th></tr><tr><td rowspan="1" colspan="1">Leaves</td><td rowspan="1" colspan="1">3−14(−18) cm long</td><td rowspan="1" colspan="1">8−14 cm long</td><td rowspan="1" colspan="1">5−12(−15) cm long</td><td rowspan="1" colspan="1">8−18 cm long</td><td rowspan="1" colspan="1">3−8(−12) cm long</td></tr><tr><td rowspan="1" colspan="1">Leaflets</td><td rowspan="1" colspan="1">3−5(−8) pairs, narrowly elliptic, 8−25(−40) × 3−6 mm, both surfaces rather densely hairy, apex acute</td><td rowspan="1" colspan="1">2−4 pairs, broadly-elliptical or oblong-obovate, 7−12 × 3–5 mm, on both sides densely hairy, apex mucronate</td><td rowspan="1" colspan="1">3−5 pairs, narrowly elliptic, 15−18 × 4−7 mm, on both sides densely hairy, apex acute</td><td rowspan="1" colspan="1">4−6 pairs, elliptical, 14−20 × 5−8 mm, on both sides densely covered with medifixed, subappressed hairs, acute to rarely obtuse</td><td rowspan="1" colspan="1">2−5 pairs, narrowly elliptic, 8−11(−14) × 3−5 mm, rather densely covered with medifixed, appressed hairs, apex acute</td></tr><tr><td rowspan="1" colspan="1">Stipules</td><td rowspan="1" colspan="1">5−8(−10) mm long, narrowly triangular-acuminate, covered with spreading or ascending hairs</td><td rowspan="1" colspan="1">3−4 mm long, narrowly triangular-acuminate, rather densely appressed hairy, at the margins with basifixed hairs</td><td rowspan="1" colspan="1">4−6 mm long, broadly triangular-acuminate, loosely covered with spreading or ascending hairs</td><td rowspan="1" colspan="1">4−5 mm long, broadly triangular-acuminate, densely covered with spreading or ascending hairs</td><td rowspan="1" colspan="1">6−8 mm long, narrowly triangular-acuminate, covered with spreading or ascending hairs</td></tr><tr><td rowspan="1" colspan="1">Raceme</td><td rowspan="1" colspan="1">ovoid to oblong, 2−4(−6) cm long</td><td rowspan="1" colspan="1">oblong-cylindrical, 3−8 cm long</td><td rowspan="1" colspan="1">ovoid to oblong, 3−4 cm long</td><td rowspan="1" colspan="1">oblong or oblong-cylindrical, 4−7(−8) cm long</td><td rowspan="1" colspan="1">globose or ovate, 3−4 cm long</td></tr><tr><td rowspan="1" colspan="1">Calyx</td><td rowspan="1" colspan="1">11−14 mm long, densely covered with asymmetrically bifurcate to basifixed, tangled, spreading white hairs 1–2 mm, at outer side of the teeth and sometimes at the nerves of the tube also with black hairs; teeth 3−4 mm</td><td rowspan="1" colspan="1">12−16 mm long, densely covered with subbasifixed to basifixed, spreading, straight white hairs 2−3 mm; teeth 4−6 mm</td><td rowspan="1" colspan="1">10−12 mm long, covered with basifixed, spreading, straight white and fewer black hairs 1−2 mm; teeth 2−3 mm</td><td rowspan="1" colspan="1">12−15 mm long, rather densely covered with spreading, straight white hairs 2 mm; teeth 2−3 mm</td><td rowspan="1" colspan="1">11−14 mm long, covered with basifixed, spreading white and black hairs 1−2 mm; teeth 2−3 mm</td></tr><tr><td rowspan="1" colspan="1">Standard</td><td rowspan="1" colspan="1">17−20 mm long, emarginate</td><td rowspan="1" colspan="1">14−18(−20) mm long, slightly emarginate</td><td rowspan="1" colspan="1">18−20 mm long, emarginate</td><td rowspan="1" colspan="1">20−24 mm long, emarginate</td><td rowspan="1" colspan="1">15−18 mm long, emarginate</td></tr><tr><td rowspan="1" colspan="1">Wings</td><td rowspan="1" colspan="1">14−18 mm long</td><td rowspan="1" colspan="1">12−16 mm long</td><td rowspan="1" colspan="1">14−18 mm long</td><td rowspan="1" colspan="1">17−22 mm long</td><td rowspan="1" colspan="1">13−15 mm long, obtuse</td></tr><tr><td rowspan="1" colspan="1">Keels</td><td rowspan="1" colspan="1">13−15 mm long</td><td rowspan="1" colspan="1">10−14 mm long</td><td rowspan="1" colspan="1">12−16 mm long</td><td rowspan="1" colspan="1">14−18 mm long</td><td rowspan="1" colspan="1">12−14 mm long</td></tr><tr><td rowspan="1" colspan="1">Pods</td><td rowspan="1" colspan="1">sessile, oblong, (−6)7−8 × 2−3 mm, with a hooked beak c. 1 mm, unilocular; covered with subappressed to spreading white hairs 1−1.5 mm, smaller black hairs amount greater than the apex</td><td rowspan="1" colspan="1">sessile, oblong, 7−8 × 3−4 mm, with a hooked beak 2−2.5 mm, unilocular; covered with tangled, spreading white hairs</td><td rowspan="1" colspan="1">sessile, oblong, 6−7 × 3−4 mm, with a hooked beak c. 1 mm, unilocular; densely covered with spreading white and fewer black hairs c. 2 mm</td><td rowspan="1" colspan="1">sessile, oblong, 5−6 × 2−3 mm, with a hooked beak c. 1 mm, unilocular; densely covered with spreading white hairs</td><td rowspan="1" colspan="1">sessile, linear, 6.5−7 × 2−3 mm, with beak c. 1 mm, bilocular, loosely covered with spreading white hairs c. 1 mm, smaller black hairs amount greater than the apex</td></tr></tbody></table></table-wrap><fig id="F6" position="float" orientation="portrait"><object-id xmlns:xlink="http://www.w3.org/1999/xlink" content-type="doi" xlink:type="simple">10.3897/phytokeys.255.140805.figure6</object-id><object-id xmlns:xlink="http://www.w3.org/1999/xlink" content-type="arpha" xlink:type="simple">34399FCC-424C-548E-8274-DF892610A5BD</object-id><label>Figure 6.</label><caption><p>Type specimens of <italic><tp:taxon-name><tp:taxon-name-part taxon-name-part-type="genus" reg="Astragalus">Astragalus</tp:taxon-name-part></tp:taxon-name></italic> species <bold>A</bold><italic><tp:taxon-name><tp:taxon-name-part taxon-name-part-type="genus" reg="Astragalus">A.</tp:taxon-name-part><tp:taxon-name-part taxon-name-part-type="species" reg="uvsicus">uvsicus</tp:taxon-name-part></tp:taxon-name></italic> (UBU0039100) <bold>B</bold><italic><tp:taxon-name><tp:taxon-name-part taxon-name-part-type="genus" reg="Astragalus">A.</tp:taxon-name-part><tp:taxon-name-part taxon-name-part-type="species" reg="teshigicus">teshigicus</tp:taxon-name-part></tp:taxon-name></italic> (UBU0002138) <bold>C</bold><italic><tp:taxon-name><tp:taxon-name-part taxon-name-part-type="genus" reg="Astragalus">A.</tp:taxon-name-part><tp:taxon-name-part taxon-name-part-type="species" reg="oyunicus">oyunicus</tp:taxon-name-part></tp:taxon-name></italic> (UBU0039102) <bold>D</bold><italic><tp:taxon-name><tp:taxon-name-part taxon-name-part-type="genus" reg="Astragalus">A.</tp:taxon-name-part><tp:taxon-name-part taxon-name-part-type="species" reg="laguroides">laguroides</tp:taxon-name-part></tp:taxon-name></italic> (BM000632540) <bold>E</bold><italic><tp:taxon-name><tp:taxon-name-part taxon-name-part-type="genus" reg="Astragalus">A.</tp:taxon-name-part><tp:taxon-name-part taxon-name-part-type="species" reg="tamiricus">tamiricus</tp:taxon-name-part></tp:taxon-name></italic> (LE01017820) <bold>F</bold><italic><tp:taxon-name><tp:taxon-name-part taxon-name-part-type="genus" reg="Astragalus">A.</tp:taxon-name-part><tp:taxon-name-part taxon-name-part-type="species" reg="gobi-altaicus">gobi-altaicus</tp:taxon-name-part></tp:taxon-name></italic> (LE01016096).</p></caption><graphic xmlns:xlink="http://www.w3.org/1999/xlink" xlink:href="phytokeys-255-051_article-140805__-g006.jpg" position="float" orientation="portrait" xlink:type="simple" id="oo_1302215.jpg"><uri content-type="original_file" xlink:type="simple">https://binary.pensoft.net/fig/1302215</uri></graphic></fig><fig id="F9" position="float" orientation="portrait"><object-id xmlns:xlink="http://www.w3.org/1999/xlink" content-type="doi" xlink:type="simple">10.3897/phytokeys.255.140805.figure9</object-id><object-id xmlns:xlink="http://www.w3.org/1999/xlink" content-type="arpha" xlink:type="simple">724E2B50-80EF-568B-8C95-D4039A583C24</object-id><label>Figure 9.</label><caption><p>Distribution map of the studied <italic><tp:taxon-name><tp:taxon-name-part taxon-name-part-type="genus" reg="Astragalus">Astragalus</tp:taxon-name-part></tp:taxon-name></italic> species from the sections <italic><tp:taxon-name><tp:taxon-name-part taxon-name-part-type="genus" reg="Astragalus"/><tp:taxon-name-part taxon-name-part-type="section" reg="Laguropsis">Laguropsis</tp:taxon-name-part></tp:taxon-name></italic> and <italic><tp:taxon-name><tp:taxon-name-part taxon-name-part-type="genus" reg="Astragalus"/><tp:taxon-name-part taxon-name-part-type="section" reg="Uvsicus">Uvsicus</tp:taxon-name-part></tp:taxon-name></italic> in Mongolia.</p></caption><graphic xmlns:xlink="http://www.w3.org/1999/xlink" xlink:href="phytokeys-255-051_article-140805__-g009.jpg" position="float" orientation="portrait" xlink:type="simple" id="oo_1302218.jpg"><uri content-type="original_file" xlink:type="simple">https://binary.pensoft.net/fig/1302218</uri></graphic></fig></tp:treatment-sec></tp:taxon-treatment>
