# Supplementary material for: ﻿Morphological and phylogenetic analysis approach to three new species and a new section of Astragalus (Fabaceae) from Mongolia
Source: PhytoKeys. 2025 Apr 8;255:51–73. doi: 10.3897/phytokeys.255.140805 (PMC12000814; doi:10.3897/phytokeys.255.140805)
Supplement: XML Treatment for Astragalus teshigicus [file phytokeys.255.140805-treatment4.xml]

<!DOCTYPE tp:taxon-treatment
  PUBLIC "-//TaxonX//DTD Taxonomic Treatment Publishing DTD v0 20100105//EN" "tax-treatment-NSO.dtd">
<tp:taxon-treatment xmlns:tp="http://www.plazi.org/taxpub"><tp:treatment-meta><kwd-group><label>Taxon classification</label><kwd>
                <named-content content-type="kingdom">Plantae</named-content>
              </kwd><kwd>
                <named-content content-type="order">Fabales</named-content>
              </kwd><kwd>
                <named-content content-type="family">Fabaceae</named-content>
              </kwd></kwd-group><mixed-citation publication-type="journal"><person-group><name><surname>Munkhtulga</surname><given-names>Dariganga</given-names></name><name><surname>Baasanmunkh</surname><given-names>Shukherdorj</given-names></name><name><surname>Nyamgerel</surname><given-names>Nudkhuu</given-names></name><name><surname>Park</surname><given-names>Jong Ho</given-names></name><name><surname>Tsegmed</surname><given-names>Zagarjav</given-names></name><name><surname>Tojibaev</surname><given-names>Komiljon Sh.</given-names></name><name><surname>Choi</surname><given-names>Hyeok Jae</given-names></name></person-group><article-title>﻿Morphological and phylogenetic analysis approach to three new species and a new section of <italic><tp:taxon-name><tp:taxon-name-part taxon-name-part-type="genus" reg="Astragalus">Astragalus</tp:taxon-name-part></tp:taxon-name></italic> (<tp:taxon-name><tp:taxon-name-part taxon-name-part-type="family">Fabaceae</tp:taxon-name-part></tp:taxon-name>) from Mongolia</article-title><source>PhytoKeys</source><day>08</day><month>04</month><year>2025</year><volume>255</volume><fpage>51</fpage><lpage>73</lpage><pub-id pub-id-type="doi">10.3897/phytokeys.255.140805</pub-id></mixed-citation></tp:treatment-meta><tp:nomenclature><label>﻿</label><tp:taxon-name>
              <object-id xmlns:xlink="http://www.w3.org/1999/xlink" content-type="arpha" xlink:type="simple">E2F5EB61-737B-5207-8F27-CF21822D0E1A</object-id>
              <tp:taxon-name-part taxon-name-part-type="genus" reg="Astragalus">Astragalus</tp:taxon-name-part>
              <tp:taxon-name-part taxon-name-part-type="species" reg="teshigicus">teshigicus</tp:taxon-name-part>
              <object-id xmlns:xlink="http://www.w3.org/1999/xlink" content-type="ipni" xlink:type="simple">urn:lsid:ipni.org:names:77359974-1</object-id>
            </tp:taxon-name><tp:taxon-authority>D.Munkhtulga &amp; S.Baasanmunkh</tp:taxon-authority><tp:taxon-status xmlns:xlink="http://www.w3.org/1999/xlink" xlink:type="simple">sp. nov.</tp:taxon-status><xref ref-type="fig" rid="F5">Fig. 5</xref></tp:nomenclature><tp:treatment-sec sec-type="material" id="SECID0EJ1AI"><title>Type.</title><p>Mongolia. Bulgan province, Teshig soum, Baga Baysgalan, 49.9679, 102.5867, 1128 m, 05 June 2018, <italic>B. Oyuntsetseg &amp; Sh. Baasanmunkh NW11</italic> [Holotype UBU0002138! (Fig. <xref ref-type="fig" rid="F6">6B</xref>), Isotype UBU0002139!].</p></tp:treatment-sec><tp:treatment-sec sec-type="diagnosis" id="SECID0EV1AI"><title>Diagnosis.</title><p>The morphological features of <italic><tp:taxon-name><tp:taxon-name-part taxon-name-part-type="genus" reg="Astragalus">A.</tp:taxon-name-part><tp:taxon-name-part taxon-name-part-type="species" reg="teshigicus">teshigicus</tp:taxon-name-part></tp:taxon-name></italic> are similar to that of <italic><tp:taxon-name><tp:taxon-name-part taxon-name-part-type="genus" reg="Astragalus">A.</tp:taxon-name-part><tp:taxon-name-part taxon-name-part-type="species" reg="laguroides">laguroides</tp:taxon-name-part></tp:taxon-name></italic> but differ by its raceme oblong or oblong-cylindrical (vs. ovoid), calyx rather densely covered with spreading, straight only white hairs 2 mm (vs. densely covered with asymmetrically bifurcate to basifixed, tangled, spreading white hairs 1–2 mm, at outer side of the teeth and sometimes at the nerves of the tube also with black hairs), leaves 8–18 cm (vs. 3–14 cm long), leaflets in 4–6 pairs, elliptical, 14–20 × 5–8 mm (vs. 3–5 pairs, narrowly elliptic, 8–25 × 3–6 mm) (Table <xref ref-type="table" rid="T2">2</xref>).</p><fig id="F5" position="float" orientation="portrait"><object-id xmlns:xlink="http://www.w3.org/1999/xlink" content-type="doi" xlink:type="simple">10.3897/phytokeys.255.140805.figure5</object-id><object-id xmlns:xlink="http://www.w3.org/1999/xlink" content-type="arpha" xlink:type="simple">D5722E0F-45EE-5861-BAA2-2B8FFF9BBD8F</object-id><label>Figure 5.</label><caption><p><italic><tp:taxon-name><tp:taxon-name-part taxon-name-part-type="genus" reg="Astragalus">Astragalus</tp:taxon-name-part><tp:taxon-name-part taxon-name-part-type="species" reg="teshigicus">teshigicus</tp:taxon-name-part></tp:taxon-name></italic> in Mongolia <bold>A</bold> general habit <bold>B</bold> raceme <bold>C</bold> bract <bold>D</bold> calyx <bold>E</bold> standard <bold>F</bold> keel <bold>G</bold> wings <bold>H</bold> pistil <bold>I</bold> stamens <bold>J</bold> leave <bold>K</bold> omission of medifixed hairs on the upper side of the leaf <bold>L</bold> stipules, inside view <bold>M</bold> stipules, outside view <bold>N</bold> pod. (Photo credits: D.Munkhtulga and B.Oyuntsetseg).</p></caption><graphic xmlns:xlink="http://www.w3.org/1999/xlink" xlink:href="phytokeys-255-051_article-140805__-g005.jpg" position="float" orientation="portrait" xlink:type="simple" id="oo_1302214.jpg"><uri content-type="original_file" xlink:type="simple">https://binary.pensoft.net/fig/1302214</uri></graphic></fig></tp:treatment-sec><tp:treatment-sec sec-type="description" id="SECID0ES4AI"><title>Description.</title><p>Plants perennial, 8−20 cm tall, acaulescent. Stems up to 1 cm, densely appressed white hairy. Stipules 4−5 mm long, broadly triangular-acuminate, densely covered with spreading or ascending hairs. Leaves 8−18 cm; petiole 3−7 cm, like the rachis covered with appressed white hairs. Leaflets in 4−6 pairs, elliptical, 14−20 × 5−8 mm, on both sides densely covered with medifixed, subappressed hairs, acute to rarely obtuse. Peduncles 6−12 cm, with medifixed, appressed hairs. Racemes oblong or oblong-cylindrical (3.5) 4−7 (8) cm long, rather densely many-flowered. Bracts scarious, 5.5−6 mm, narrowly triangular, sparsely covered with ascending only white hairs, at the margins covered with spreading white hairs up to 1.5−2 mm. Calyx 12−15 mm, at the beginning of anthesis tubular, soon ovoid-inflated, densely covered with basifixed, ± spreading, rigid white hairs 1.5−2 mm; teeth subulate, 2−3 mm. Petals purplish. Standard 20−24 mm; blade 4.5−5.5 mm wide, obovate, slightly constricted in the middle, slightly emarginate, at the base gradually narrowed. Wings 17−22 mm; blades oblong, rounded, 5−5.5 × 2−3 mm; auricle c. 1 mm; claw 8−9 mm. Keel 14−18 mm; blades 4−4.5 × 2−3 mm; claw c. 8 mm. Ovary sessile. Legumes enclosed in the calyx, oblong, 4−5.5 × 2−2.5 mm, with a hooked beak c. 1 mm, unilocular; densely covered with spreading white hairs.</p><fig id="F6" position="float" orientation="portrait"><object-id xmlns:xlink="http://www.w3.org/1999/xlink" content-type="doi" xlink:type="simple">10.3897/phytokeys.255.140805.figure6</object-id><object-id xmlns:xlink="http://www.w3.org/1999/xlink" content-type="arpha" xlink:type="simple">34399FCC-424C-548E-8274-DF892610A5BD</object-id><label>Figure 6.</label><caption><p>Type specimens of <italic><tp:taxon-name><tp:taxon-name-part taxon-name-part-type="genus" reg="Astragalus">Astragalus</tp:taxon-name-part></tp:taxon-name></italic> species <bold>A</bold><italic><tp:taxon-name><tp:taxon-name-part taxon-name-part-type="genus" reg="Astragalus">A.</tp:taxon-name-part><tp:taxon-name-part taxon-name-part-type="species" reg="uvsicus">uvsicus</tp:taxon-name-part></tp:taxon-name></italic> (UBU0039100) <bold>B</bold><italic><tp:taxon-name><tp:taxon-name-part taxon-name-part-type="genus" reg="Astragalus">A.</tp:taxon-name-part><tp:taxon-name-part taxon-name-part-type="species" reg="teshigicus">teshigicus</tp:taxon-name-part></tp:taxon-name></italic> (UBU0002138) <bold>C</bold><italic><tp:taxon-name><tp:taxon-name-part taxon-name-part-type="genus" reg="Astragalus">A.</tp:taxon-name-part><tp:taxon-name-part taxon-name-part-type="species" reg="oyunicus">oyunicus</tp:taxon-name-part></tp:taxon-name></italic> (UBU0039102) <bold>D</bold><italic><tp:taxon-name><tp:taxon-name-part taxon-name-part-type="genus" reg="Astragalus">A.</tp:taxon-name-part><tp:taxon-name-part taxon-name-part-type="species" reg="laguroides">laguroides</tp:taxon-name-part></tp:taxon-name></italic> (BM000632540) <bold>E</bold><italic><tp:taxon-name><tp:taxon-name-part taxon-name-part-type="genus" reg="Astragalus">A.</tp:taxon-name-part><tp:taxon-name-part taxon-name-part-type="species" reg="tamiricus">tamiricus</tp:taxon-name-part></tp:taxon-name></italic> (LE01017820) <bold>F</bold><italic><tp:taxon-name><tp:taxon-name-part taxon-name-part-type="genus" reg="Astragalus">A.</tp:taxon-name-part><tp:taxon-name-part taxon-name-part-type="species" reg="gobi-altaicus">gobi-altaicus</tp:taxon-name-part></tp:taxon-name></italic> (LE01016096).</p></caption><graphic xmlns:xlink="http://www.w3.org/1999/xlink" xlink:href="phytokeys-255-051_article-140805__-g006.jpg" position="float" orientation="portrait" xlink:type="simple" id="oo_1302215.jpg"><uri content-type="original_file" xlink:type="simple">https://binary.pensoft.net/fig/1302215</uri></graphic></fig></tp:treatment-sec><tp:treatment-sec sec-type="distribution" id="SECID0EZABI"><title>Distribution.</title><p>Endemic to Mongolia. This species is found only in a single location in the northern part of the country (Fig. <xref ref-type="fig" rid="F9">9</xref>).</p></tp:treatment-sec><tp:treatment-sec sec-type="habitat" id="SECID0EDBBI"><title>Habitat.</title><p>This species grows in steppe areas including mountain slopes, rocky and stony mountains.</p></tp:treatment-sec><tp:treatment-sec sec-type="etymology" id="SECID0EIBBI"><title>Etymology.</title><p>The species epithet refers to the location where the species was collected.</p></tp:treatment-sec><tp:treatment-sec><!--Section generated to contain objects referenced in tp:taxon-treatment.--><table-wrap id="T2" position="float" orientation="portrait"><label>Table 2.</label><caption><p>Morphological comparisons of five <italic><tp:taxon-name><tp:taxon-name-part taxon-name-part-type="genus" reg="Astragalus">Astragalus</tp:taxon-name-part></tp:taxon-name></italic> species in Mongolia.</p></caption><table id="TID0E3HBI" rules="all"><tbody><tr><th rowspan="1" colspan="1">Characters</th><th rowspan="1" colspan="1">
                      <italic>
                        <tp:taxon-name><tp:taxon-name-part taxon-name-part-type="genus" reg="Astragalus">A.</tp:taxon-name-part><tp:taxon-name-part taxon-name-part-type="species" reg="laguroides">laguroides</tp:taxon-name-part></tp:taxon-name>
                      </italic>
                    </th><th rowspan="1" colspan="1">
                      <italic>
                        <tp:taxon-name><tp:taxon-name-part taxon-name-part-type="genus" reg="Astragalus">A.</tp:taxon-name-part><tp:taxon-name-part taxon-name-part-type="species" reg="gobi-altaicus">gobi-altaicus</tp:taxon-name-part></tp:taxon-name>
                      </italic>
                    </th><th rowspan="1" colspan="1">
                      <italic>
                        <tp:taxon-name><tp:taxon-name-part taxon-name-part-type="genus" reg="Astragalus">A.</tp:taxon-name-part><tp:taxon-name-part taxon-name-part-type="species" reg="oyunicus">oyunicus</tp:taxon-name-part></tp:taxon-name>
                      </italic>
                    </th><th rowspan="1" colspan="1">
                      <italic>
                        <tp:taxon-name><tp:taxon-name-part taxon-name-part-type="genus" reg="Astragalus">A.</tp:taxon-name-part><tp:taxon-name-part taxon-name-part-type="species" reg="teshigicus">teshigicus</tp:taxon-name-part></tp:taxon-name>
                      </italic>
                    </th><th rowspan="1" colspan="1">
                      <italic>
                        <tp:taxon-name><tp:taxon-name-part taxon-name-part-type="genus" reg="Astragalus">A.</tp:taxon-name-part><tp:taxon-name-part taxon-name-part-type="species" reg="uvsicus">uvsicus</tp:taxon-name-part></tp:taxon-name>
                      </italic>
                    </th></tr><tr><td rowspan="1" colspan="1">Leaves</td><td rowspan="1" colspan="1">3−14(−18) cm long</td><td rowspan="1" colspan="1">8−14 cm long</td><td rowspan="1" colspan="1">5−12(−15) cm long</td><td rowspan="1" colspan="1">8−18 cm long</td><td rowspan="1" colspan="1">3−8(−12) cm long</td></tr><tr><td rowspan="1" colspan="1">Leaflets</td><td rowspan="1" colspan="1">3−5(−8) pairs, narrowly elliptic, 8−25(−40) × 3−6 mm, both surfaces rather densely hairy, apex acute</td><td rowspan="1" colspan="1">2−4 pairs, broadly-elliptical or oblong-obovate, 7−12 × 3–5 mm, on both sides densely hairy, apex mucronate</td><td rowspan="1" colspan="1">3−5 pairs, narrowly elliptic, 15−18 × 4−7 mm, on both sides densely hairy, apex acute</td><td rowspan="1" colspan="1">4−6 pairs, elliptical, 14−20 × 5−8 mm, on both sides densely covered with medifixed, subappressed hairs, acute to rarely obtuse</td><td rowspan="1" colspan="1">2−5 pairs, narrowly elliptic, 8−11(−14) × 3−5 mm, rather densely covered with medifixed, appressed hairs, apex acute</td></tr><tr><td rowspan="1" colspan="1">Stipules</td><td rowspan="1" colspan="1">5−8(−10) mm long, narrowly triangular-acuminate, covered with spreading or ascending hairs</td><td rowspan="1" colspan="1">3−4 mm long, narrowly triangular-acuminate, rather densely appressed hairy, at the margins with basifixed hairs</td><td rowspan="1" colspan="1">4−6 mm long, broadly triangular-acuminate, loosely covered with spreading or ascending hairs</td><td rowspan="1" colspan="1">4−5 mm long, broadly triangular-acuminate, densely covered with spreading or ascending hairs</td><td rowspan="1" colspan="1">6−8 mm long, narrowly triangular-acuminate, covered with spreading or ascending hairs</td></tr><tr><td rowspan="1" colspan="1">Raceme</td><td rowspan="1" colspan="1">ovoid to oblong, 2−4(−6) cm long</td><td rowspan="1" colspan="1">oblong-cylindrical, 3−8 cm long</td><td rowspan="1" colspan="1">ovoid to oblong, 3−4 cm long</td><td rowspan="1" colspan="1">oblong or oblong-cylindrical, 4−7(−8) cm long</td><td rowspan="1" colspan="1">globose or ovate, 3−4 cm long</td></tr><tr><td rowspan="1" colspan="1">Calyx</td><td rowspan="1" colspan="1">11−14 mm long, densely covered with asymmetrically bifurcate to basifixed, tangled, spreading white hairs 1–2 mm, at outer side of the teeth and sometimes at the nerves of the tube also with black hairs; teeth 3−4 mm</td><td rowspan="1" colspan="1">12−16 mm long, densely covered with subbasifixed to basifixed, spreading, straight white hairs 2−3 mm; teeth 4−6 mm</td><td rowspan="1" colspan="1">10−12 mm long, covered with basifixed, spreading, straight white and fewer black hairs 1−2 mm; teeth 2−3 mm</td><td rowspan="1" colspan="1">12−15 mm long, rather densely covered with spreading, straight white hairs 2 mm; teeth 2−3 mm</td><td rowspan="1" colspan="1">11−14 mm long, covered with basifixed, spreading white and black hairs 1−2 mm; teeth 2−3 mm</td></tr><tr><td rowspan="1" colspan="1">Standard</td><td rowspan="1" colspan="1">17−20 mm long, emarginate</td><td rowspan="1" colspan="1">14−18(−20) mm long, slightly emarginate</td><td rowspan="1" colspan="1">18−20 mm long, emarginate</td><td rowspan="1" colspan="1">20−24 mm long, emarginate</td><td rowspan="1" colspan="1">15−18 mm long, emarginate</td></tr><tr><td rowspan="1" colspan="1">Wings</td><td rowspan="1" colspan="1">14−18 mm long</td><td rowspan="1" colspan="1">12−16 mm long</td><td rowspan="1" colspan="1">14−18 mm long</td><td rowspan="1" colspan="1">17−22 mm long</td><td rowspan="1" colspan="1">13−15 mm long, obtuse</td></tr><tr><td rowspan="1" colspan="1">Keels</td><td rowspan="1" colspan="1">13−15 mm long</td><td rowspan="1" colspan="1">10−14 mm long</td><td rowspan="1" colspan="1">12−16 mm long</td><td rowspan="1" colspan="1">14−18 mm long</td><td rowspan="1" colspan="1">12−14 mm long</td></tr><tr><td rowspan="1" colspan="1">Pods</td><td rowspan="1" colspan="1">sessile, oblong, (−6)7−8 × 2−3 mm, with a hooked beak c. 1 mm, unilocular; covered with subappressed to spreading white hairs 1−1.5 mm, smaller black hairs amount greater than the apex</td><td rowspan="1" colspan="1">sessile, oblong, 7−8 × 3−4 mm, with a hooked beak 2−2.5 mm, unilocular; covered with tangled, spreading white hairs</td><td rowspan="1" colspan="1">sessile, oblong, 6−7 × 3−4 mm, with a hooked beak c. 1 mm, unilocular; densely covered with spreading white and fewer black hairs c. 2 mm</td><td rowspan="1" colspan="1">sessile, oblong, 5−6 × 2−3 mm, with a hooked beak c. 1 mm, unilocular; densely covered with spreading white hairs</td><td rowspan="1" colspan="1">sessile, linear, 6.5−7 × 2−3 mm, with beak c. 1 mm, bilocular, loosely covered with spreading white hairs c. 1 mm, smaller black hairs amount greater than the apex</td></tr></tbody></table></table-wrap><fig id="F9" position="float" orientation="portrait"><object-id xmlns:xlink="http://www.w3.org/1999/xlink" content-type="doi" xlink:type="simple">10.3897/phytokeys.255.140805.figure9</object-id><object-id xmlns:xlink="http://www.w3.org/1999/xlink" content-type="arpha" xlink:type="simple">724E2B50-80EF-568B-8C95-D4039A583C24</object-id><label>Figure 9.</label><caption><p>Distribution map of the studied <italic><tp:taxon-name><tp:taxon-name-part taxon-name-part-type="genus" reg="Astragalus">Astragalus</tp:taxon-name-part></tp:taxon-name></italic> species from the sections <italic><tp:taxon-name><tp:taxon-name-part taxon-name-part-type="genus" reg="Astragalus"/><tp:taxon-name-part taxon-name-part-type="section" reg="Laguropsis">Laguropsis</tp:taxon-name-part></tp:taxon-name></italic> and <italic><tp:taxon-name><tp:taxon-name-part taxon-name-part-type="genus" reg="Astragalus"/><tp:taxon-name-part taxon-name-part-type="section" reg="Uvsicus">Uvsicus</tp:taxon-name-part></tp:taxon-name></italic> in Mongolia.</p></caption><graphic xmlns:xlink="http://www.w3.org/1999/xlink" xlink:href="phytokeys-255-051_article-140805__-g009.jpg" position="float" orientation="portrait" xlink:type="simple" id="oo_1302218.jpg"><uri content-type="original_file" xlink:type="simple">https://binary.pensoft.net/fig/1302218</uri></graphic></fig></tp:treatment-sec></tp:taxon-treatment>
