# Supplementary material for: ﻿Morphological and phylogenetic analysis approach to three new species and a new section of Astragalus (Fabaceae) from Mongolia
Source: PhytoKeys. 2025 Apr 8;255:51–73. doi: 10.3897/phytokeys.255.140805 (PMC12000814; doi:10.3897/phytokeys.255.140805)
Supplement: XML Treatment for Astragalus subgenus Cercidothrix Bunge, section Uvsicus [file phytokeys.255.140805-treatment5.xml]

<!DOCTYPE tp:taxon-treatment
  PUBLIC "-//TaxonX//DTD Taxonomic Treatment Publishing DTD v0 20100105//EN" "tax-treatment-NSO.dtd">
<tp:taxon-treatment xmlns:tp="http://www.plazi.org/taxpub"><tp:treatment-meta><kwd-group><label>Taxon classification</label><kwd>
                <named-content content-type="kingdom">Plantae</named-content>
              </kwd><kwd>
                <named-content content-type="order">Fabales</named-content>
              </kwd><kwd>
                <named-content content-type="family">Fabaceae</named-content>
              </kwd></kwd-group><mixed-citation publication-type="journal"><person-group><name><surname>Munkhtulga</surname><given-names>Dariganga</given-names></name><name><surname>Baasanmunkh</surname><given-names>Shukherdorj</given-names></name><name><surname>Nyamgerel</surname><given-names>Nudkhuu</given-names></name><name><surname>Park</surname><given-names>Jong Ho</given-names></name><name><surname>Tsegmed</surname><given-names>Zagarjav</given-names></name><name><surname>Tojibaev</surname><given-names>Komiljon Sh.</given-names></name><name><surname>Choi</surname><given-names>Hyeok Jae</given-names></name></person-group><article-title>﻿Morphological and phylogenetic analysis approach to three new species and a new section of <italic><tp:taxon-name><tp:taxon-name-part taxon-name-part-type="genus" reg="Astragalus">Astragalus</tp:taxon-name-part></tp:taxon-name></italic> (<tp:taxon-name><tp:taxon-name-part taxon-name-part-type="family">Fabaceae</tp:taxon-name-part></tp:taxon-name>) from Mongolia</article-title><source>PhytoKeys</source><day>08</day><month>04</month><year>2025</year><volume>255</volume><fpage>51</fpage><lpage>73</lpage><pub-id pub-id-type="doi">10.3897/phytokeys.255.140805</pub-id></mixed-citation></tp:treatment-meta><tp:nomenclature><label>﻿</label><tp:taxon-name>
              <object-id xmlns:xlink="http://www.w3.org/1999/xlink" content-type="arpha" xlink:type="simple">3D1ACBF7-5DF7-5236-BCDF-5F7B5DD88BD0</object-id>
              <tp:taxon-name-part taxon-name-part-type="genus" reg="Astragalus">Astragalus</tp:taxon-name-part>
              <tp:taxon-name-part taxon-name-part-type="infraspecific-rank">subgenus</tp:taxon-name-part>
              <tp:taxon-name-part taxon-name-part-type="subgenus" reg="Cercidothrix">Cercidothrix</tp:taxon-name-part>
              <tp:taxon-name-part taxon-name-part-type="authority">Bunge,</tp:taxon-name-part>
              <tp:taxon-name-part taxon-name-part-type="infraspecific-rank">section</tp:taxon-name-part>
              <tp:taxon-name-part taxon-name-part-type="section" reg="Uvsicus">Uvsicus</tp:taxon-name-part>
              <object-id xmlns:xlink="http://www.w3.org/1999/xlink" content-type="ipni" xlink:type="simple">urn:lsid:ipni.org:names:77359975-1</object-id>
            </tp:taxon-name><tp:taxon-authority>D.Munkhtulga, S.Baasanmunkh &amp; H.J.Choi</tp:taxon-authority><tp:taxon-status xmlns:xlink="http://www.w3.org/1999/xlink" xlink:type="simple">sect. nov.</tp:taxon-status></tp:nomenclature><tp:treatment-sec sec-type="material" id="SECID0EDDBI"><title>Type.</title><p><italic><tp:taxon-name><tp:taxon-name-part taxon-name-part-type="genus" reg="Astragalus">A.</tp:taxon-name-part><tp:taxon-name-part taxon-name-part-type="species" reg="uvsicus">uvsicus</tp:taxon-name-part></tp:taxon-name></italic> D.Munkhtulga, S.Baasanmunkh &amp; H.J.Choi, sp. nov.</p></tp:treatment-sec><tp:treatment-sec sec-type="description" id="SECID0EUDBI"><title>Description.</title><p>Perennials, herbaceous, acaulescent, with bifurcate hairs. Stipules adnate, like rachis densely to rather densely hairy. Leaves with appressed hairs. Inflorescens with a well developped peduncle, densely mostly many-flowered. Bracteoles absent. Calyx tubular at beginning of anthesis, mostly soon elongating and becoming ovoid to globose-inflated. Legumes enclosed in the calyx, sessile, bilocular.</p></tp:treatment-sec></tp:taxon-treatment>
