# Supplementary material for: ﻿Morphological and phylogenetic analysis approach to three new species and a new section of Astragalus (Fabaceae) from Mongolia
Source: PhytoKeys. 2025 Apr 8;255:51–73. doi: 10.3897/phytokeys.255.140805 (PMC12000814; doi:10.3897/phytokeys.255.140805)
Supplement: XML Treatment for Astragalus uvsicus [file phytokeys.255.140805-treatment6.xml]

<!DOCTYPE tp:taxon-treatment
  PUBLIC "-//TaxonX//DTD Taxonomic Treatment Publishing DTD v0 20100105//EN" "tax-treatment-NSO.dtd">
<tp:taxon-treatment xmlns:tp="http://www.plazi.org/taxpub"><tp:treatment-meta><kwd-group><label>Taxon classification</label><kwd>
                <named-content content-type="kingdom">Plantae</named-content>
              </kwd><kwd>
                <named-content content-type="order">Fabales</named-content>
              </kwd><kwd>
                <named-content content-type="family">Fabaceae</named-content>
              </kwd></kwd-group><mixed-citation publication-type="journal"><person-group><name><surname>Munkhtulga</surname><given-names>Dariganga</given-names></name><name><surname>Baasanmunkh</surname><given-names>Shukherdorj</given-names></name><name><surname>Nyamgerel</surname><given-names>Nudkhuu</given-names></name><name><surname>Park</surname><given-names>Jong Ho</given-names></name><name><surname>Tsegmed</surname><given-names>Zagarjav</given-names></name><name><surname>Tojibaev</surname><given-names>Komiljon Sh.</given-names></name><name><surname>Choi</surname><given-names>Hyeok Jae</given-names></name></person-group><article-title>﻿Morphological and phylogenetic analysis approach to three new species and a new section of <italic><tp:taxon-name><tp:taxon-name-part taxon-name-part-type="genus" reg="Astragalus">Astragalus</tp:taxon-name-part></tp:taxon-name></italic> (<tp:taxon-name><tp:taxon-name-part taxon-name-part-type="family">Fabaceae</tp:taxon-name-part></tp:taxon-name>) from Mongolia</article-title><source>PhytoKeys</source><day>08</day><month>04</month><year>2025</year><volume>255</volume><fpage>51</fpage><lpage>73</lpage><pub-id pub-id-type="doi">10.3897/phytokeys.255.140805</pub-id></mixed-citation></tp:treatment-meta><tp:nomenclature><label>﻿</label><tp:taxon-name>
              <object-id xmlns:xlink="http://www.w3.org/1999/xlink" content-type="arpha" xlink:type="simple">8256ABF3-36C1-56A5-89AD-F791529C5A79</object-id>
              <tp:taxon-name-part taxon-name-part-type="genus" reg="Astragalus">Astragalus</tp:taxon-name-part>
              <tp:taxon-name-part taxon-name-part-type="species" reg="uvsicus">uvsicus</tp:taxon-name-part>
              <object-id xmlns:xlink="http://www.w3.org/1999/xlink" content-type="ipni" xlink:type="simple">urn:lsid:ipni.org:names:77359976-1</object-id>
            </tp:taxon-name><tp:taxon-authority>D.Munkhtulga, S.Baasanmunkh &amp; H.J.Choi</tp:taxon-authority><tp:taxon-status xmlns:xlink="http://www.w3.org/1999/xlink" xlink:type="simple">sp. nov.</tp:taxon-status><xref ref-type="fig" rid="F7">Fig. 7</xref></tp:nomenclature><tp:treatment-sec sec-type="diagnosis" id="SECID0EHFBI"><title>Diagnosis.</title><p><italic><tp:taxon-name><tp:taxon-name-part taxon-name-part-type="genus" reg="Astragalus">Astragalus</tp:taxon-name-part><tp:taxon-name-part taxon-name-part-type="species" reg="uvsicus">uvsicus</tp:taxon-name-part></tp:taxon-name></italic> is morphologically similar to <italic><tp:taxon-name><tp:taxon-name-part taxon-name-part-type="genus" reg="Astragalus">A.</tp:taxon-name-part><tp:taxon-name-part taxon-name-part-type="species" reg="beitashanensis">beitashanensis</tp:taxon-name-part></tp:taxon-name></italic> W. Chai &amp; P. Yan (<xref ref-type="bibr" rid="B43">Zhai and Yan 2010</xref>) and <italic><tp:taxon-name><tp:taxon-name-part taxon-name-part-type="genus" reg="Astragalus">A.</tp:taxon-name-part><tp:taxon-name-part taxon-name-part-type="species" reg="laguroides">laguroides</tp:taxon-name-part></tp:taxon-name></italic>, but can be distinguished by its leaflet 2–5 pairs, narrowly elliptic, acute 8–11(–14) × 3–5 mm (<italic><tp:taxon-name><tp:taxon-name-part taxon-name-part-type="genus" reg="Astragalus">A.</tp:taxon-name-part><tp:taxon-name-part taxon-name-part-type="species" reg="beitashanensis">beitashanensis</tp:taxon-name-part></tp:taxon-name></italic>, vs. 3–5 pairs, elliptic to suborbicular, obtuse, 4–9 × 3–6 mm; vs. <italic><tp:taxon-name><tp:taxon-name-part taxon-name-part-type="genus" reg="Astragalus">A.</tp:taxon-name-part><tp:taxon-name-part taxon-name-part-type="species" reg="laguroides">laguroides</tp:taxon-name-part></tp:taxon-name></italic>, 3–5 pairs, narrowly elliptic, acute 8–25 × 3–6 mm) Legumes linear, 5–6 × 2–3 mm, with a beak c. 1 mm, bilocular, loosely covered with spreading, straight hairs (<italic><tp:taxon-name><tp:taxon-name-part taxon-name-part-type="genus" reg="Astragalus">A.</tp:taxon-name-part><tp:taxon-name-part taxon-name-part-type="species" reg="beitashanensis">beitashanensis</tp:taxon-name-part></tp:taxon-name></italic>, legumes oblong, c. 8 mm, unilocular, very densely covered with spreading, basifixed hairs; <italic><tp:taxon-name><tp:taxon-name-part taxon-name-part-type="genus" reg="Astragalus">A.</tp:taxon-name-part><tp:taxon-name-part taxon-name-part-type="species" reg="laguroides">laguroides</tp:taxon-name-part></tp:taxon-name></italic>, legumes oblong, (6) 7–8 × 2–3 mm long, with a hooked beak c. 1 mm, unilocular; covered with subappressed to spreading hairs). At the section level, the <tp:taxon-name><tp:taxon-name-part taxon-name-part-type="genus" reg="Astragalus"/><tp:taxon-name-part taxon-name-part-type="section" reg="Uvsicus">Uvsicus</tp:taxon-name-part></tp:taxon-name> section is differentiated by its plants covered with medifixed hairs (vs. covered with semi-appressed pilose in <italic><tp:taxon-name><tp:taxon-name-part taxon-name-part-type="genus" reg="Astragalus"/><tp:taxon-name-part taxon-name-part-type="section" reg="Mixiotricha">Mixiotricha</tp:taxon-name-part></tp:taxon-name></italic>), peduncle not longer than leaves, raceme many-flowered (vs. peduncle very short, raceme few-flowered in <italic><tp:taxon-name><tp:taxon-name-part taxon-name-part-type="genus" reg="Astragalus"/><tp:taxon-name-part taxon-name-part-type="section" reg="Trachycercis">Trachycercis</tp:taxon-name-part></tp:taxon-name></italic> and <italic><tp:taxon-name><tp:taxon-name-part taxon-name-part-type="genus" reg="Astragalus"/><tp:taxon-name-part taxon-name-part-type="section" reg="Mixiotricha">Mixiotricha</tp:taxon-name-part></tp:taxon-name></italic>), legumes enclosed in the calyx (vs. calyx ruptured by legumes in <italic><tp:taxon-name><tp:taxon-name-part taxon-name-part-type="genus" reg="Astragalus"/><tp:taxon-name-part taxon-name-part-type="section" reg="Macrotrichoides">Macrotrichoides</tp:taxon-name-part></tp:taxon-name></italic>), and bilocular (vs. unilocular in <italic><tp:taxon-name><tp:taxon-name-part taxon-name-part-type="genus" reg="Astragalus"/><tp:taxon-name-part taxon-name-part-type="section" reg="Laguropsis">Laguropsis</tp:taxon-name-part></tp:taxon-name></italic>) (Table <xref ref-type="table" rid="T3">3</xref>). The general habits of selected sections within the subgenus <tp:taxon-name><tp:taxon-name-part taxon-name-part-type="genus" reg="Astragalus"/><tp:taxon-name-part taxon-name-part-type="subgenus" reg="Cercidothrix">Cercidothrix</tp:taxon-name-part></tp:taxon-name> are shown in Fig. <xref ref-type="fig" rid="F8">8</xref>.</p><table-wrap id="T3" position="float" orientation="portrait"><label>Table 3.</label><caption><p>Morpholgical comparisions of five <italic><tp:taxon-name><tp:taxon-name-part taxon-name-part-type="genus" reg="Astragalus">Astragalus</tp:taxon-name-part></tp:taxon-name></italic> sections in Mongolia.</p></caption><table id="TID0ESYBI" rules="all"><tbody><tr><th rowspan="1" colspan="1">Characters</th><th rowspan="1" colspan="1">
                      <italic>
                        <tp:taxon-name><tp:taxon-name-part taxon-name-part-type="genus" reg="Astragalus"/><tp:taxon-name-part taxon-name-part-type="section" reg="Uvsicus">Uvsicus</tp:taxon-name-part></tp:taxon-name>
                      </italic>
                    </th><th rowspan="1" colspan="1">
                      <italic>
                        <tp:taxon-name><tp:taxon-name-part taxon-name-part-type="genus" reg="Astragalus"/><tp:taxon-name-part taxon-name-part-type="section" reg="Laguropsis">Laguropsis</tp:taxon-name-part></tp:taxon-name>
                      </italic>
                    </th><th rowspan="1" colspan="1">
                      <italic>
                        <tp:taxon-name><tp:taxon-name-part taxon-name-part-type="genus" reg="Astragalus"/><tp:taxon-name-part taxon-name-part-type="section" reg="Trachycercis">Trachycercis</tp:taxon-name-part></tp:taxon-name>
                      </italic>
                    </th><th rowspan="1" colspan="1">
                      <italic>
                        <tp:taxon-name><tp:taxon-name-part taxon-name-part-type="genus" reg="Astragalus"/><tp:taxon-name-part taxon-name-part-type="section" reg="Mixiotricha">Mixiotricha</tp:taxon-name-part></tp:taxon-name>
                      </italic>
                    </th><th rowspan="1" colspan="1">
                      <italic>
                        <tp:taxon-name><tp:taxon-name-part taxon-name-part-type="genus" reg="Astragalus"/><tp:taxon-name-part taxon-name-part-type="section" reg="Macrotrichoides">Macrotrichoides</tp:taxon-name-part></tp:taxon-name>
                      </italic>
                    </th></tr><tr><td rowspan="1" colspan="1">Plants</td><td rowspan="1" colspan="1">appressed pilose</td><td rowspan="1" colspan="1">appressed pilose</td><td rowspan="1" colspan="1">appressed pilose</td><td rowspan="1" colspan="1">semiappressed pilose</td><td rowspan="1" colspan="1">appressed pilose</td></tr><tr><td rowspan="1" colspan="1">Raceme</td><td rowspan="1" colspan="1">many flowered</td><td rowspan="1" colspan="1">many flowered</td><td rowspan="1" colspan="1">few flowered</td><td rowspan="1" colspan="1">few flowered</td><td rowspan="1" colspan="1">few flowered</td></tr><tr><td rowspan="1" colspan="1">Peduncle</td><td rowspan="1" colspan="1">long</td><td rowspan="1" colspan="1">long</td><td rowspan="1" colspan="1">very short</td><td rowspan="1" colspan="1">very short</td><td rowspan="1" colspan="1">long</td></tr><tr><td rowspan="1" colspan="1">Calyx</td><td rowspan="1" colspan="1">vesicularly inflated</td><td rowspan="1" colspan="1">vesicularly inflated</td><td rowspan="1" colspan="1">not inflated</td><td rowspan="1" colspan="1">not inflated</td><td rowspan="1" colspan="1">slightly inflated</td></tr><tr><td rowspan="1" colspan="1">Pods</td><td rowspan="1" colspan="1">bilocular</td><td rowspan="1" colspan="1">bilocular and unilocular (in <italic><tp:taxon-name><tp:taxon-name-part taxon-name-part-type="genus" reg="Astragalus">A.</tp:taxon-name-part><tp:taxon-name-part taxon-name-part-type="species" reg="laguroides">laguroides</tp:taxon-name-part></tp:taxon-name></italic>, <italic><tp:taxon-name><tp:taxon-name-part taxon-name-part-type="genus" reg="Astragalus">A.</tp:taxon-name-part><tp:taxon-name-part taxon-name-part-type="species" reg="oyunicus">oyunicus</tp:taxon-name-part></tp:taxon-name></italic>, <italic><tp:taxon-name><tp:taxon-name-part taxon-name-part-type="genus" reg="Astragalus">A.</tp:taxon-name-part><tp:taxon-name-part taxon-name-part-type="species" reg="teshigicus">teshigicus</tp:taxon-name-part></tp:taxon-name></italic>, <italic><tp:taxon-name><tp:taxon-name-part taxon-name-part-type="genus" reg="Astragalus">A.</tp:taxon-name-part><tp:taxon-name-part taxon-name-part-type="species" reg="gobi-altaicus">gobi-altaicus</tp:taxon-name-part></tp:taxon-name></italic>)</td><td rowspan="1" colspan="1">Bilocular</td><td rowspan="1" colspan="1">bilocular</td><td rowspan="1" colspan="1">bilocular</td></tr></tbody></table></table-wrap><fig id="F7" position="float" orientation="portrait"><object-id xmlns:xlink="http://www.w3.org/1999/xlink" content-type="doi" xlink:type="simple">10.3897/phytokeys.255.140805.figure7</object-id><object-id xmlns:xlink="http://www.w3.org/1999/xlink" content-type="arpha" xlink:type="simple">4A96D0EE-11D4-5717-A0F9-8A91A7BD4090</object-id><label>Figure 7.</label><caption><p><italic><tp:taxon-name><tp:taxon-name-part taxon-name-part-type="genus" reg="Astragalus">Astragalus</tp:taxon-name-part><tp:taxon-name-part taxon-name-part-type="species" reg="uvsicus">uvsicus</tp:taxon-name-part></tp:taxon-name></italic> in Mongolia <bold>A</bold> general habits <bold>B</bold> raceme <bold>C</bold> standard <bold>D</bold> wings <bold>E</bold> keel <bold>F</bold> pistil <bold>G</bold> stamens <bold>H</bold> pod <bold>I</bold> pod valve <bold>J</bold> leave <bold>K</bold> leaflet <bold>L</bold> stipules. (Photo credits: D.Munkhtulga).</p></caption><graphic xmlns:xlink="http://www.w3.org/1999/xlink" xlink:href="phytokeys-255-051_article-140805__-g007.jpg" position="float" orientation="portrait" xlink:type="simple" id="oo_1302216.jpg"><uri content-type="original_file" xlink:type="simple">https://binary.pensoft.net/fig/1302216</uri></graphic></fig><fig id="F8" position="float" orientation="portrait"><object-id xmlns:xlink="http://www.w3.org/1999/xlink" content-type="doi" xlink:type="simple">10.3897/phytokeys.255.140805.figure8</object-id><object-id xmlns:xlink="http://www.w3.org/1999/xlink" content-type="arpha" xlink:type="simple">704B6AED-6FFE-5C6B-8C05-62B6D99D6B70</object-id><label>Figure 8.</label><caption><p>General habits of some selected <italic><tp:taxon-name><tp:taxon-name-part taxon-name-part-type="genus" reg="Astragalus">Astragalus</tp:taxon-name-part></tp:taxon-name></italic> species in Mongolia <bold>A</bold><italic><tp:taxon-name><tp:taxon-name-part taxon-name-part-type="genus" reg="Astragalus">A.</tp:taxon-name-part><tp:taxon-name-part taxon-name-part-type="species" reg="laguroides">laguroides</tp:taxon-name-part></tp:taxon-name></italic><bold>B</bold><italic><tp:taxon-name><tp:taxon-name-part taxon-name-part-type="genus" reg="Astragalus">A.</tp:taxon-name-part><tp:taxon-name-part taxon-name-part-type="species" reg="gobi-altaicus">gobi-altaicus</tp:taxon-name-part></tp:taxon-name></italic><bold>C</bold><italic><tp:taxon-name><tp:taxon-name-part taxon-name-part-type="genus" reg="Astragalus">A.</tp:taxon-name-part><tp:taxon-name-part taxon-name-part-type="species" reg="oyunicus">oyunicus</tp:taxon-name-part></tp:taxon-name></italic><bold>D</bold><italic><tp:taxon-name><tp:taxon-name-part taxon-name-part-type="genus" reg="Astragalus">A.</tp:taxon-name-part><tp:taxon-name-part taxon-name-part-type="species" reg="teshigicus">teshigicus</tp:taxon-name-part></tp:taxon-name></italic><bold>E</bold><italic><tp:taxon-name><tp:taxon-name-part taxon-name-part-type="genus" reg="Astragalus">A.</tp:taxon-name-part><tp:taxon-name-part taxon-name-part-type="species" reg="ochrias">ochrias</tp:taxon-name-part></tp:taxon-name></italic><bold>F</bold>. <italic><tp:taxon-name><tp:taxon-name-part taxon-name-part-type="genus" reg="Astragalus">A.</tp:taxon-name-part><tp:taxon-name-part taxon-name-part-type="species" reg="dilutus">dilutus</tp:taxon-name-part></tp:taxon-name></italic><bold>G</bold><italic><tp:taxon-name><tp:taxon-name-part taxon-name-part-type="genus" reg="Astragalus">A.</tp:taxon-name-part><tp:taxon-name-part taxon-name-part-type="species" reg="lupulinus">lupulinus</tp:taxon-name-part></tp:taxon-name></italic> (<bold>A–G</bold> sect. <tp:taxon-name><tp:taxon-name-part taxon-name-part-type="genus" reg="Astragalus"/><tp:taxon-name-part taxon-name-part-type="section" reg="Laguropsis">Laguropsis</tp:taxon-name-part></tp:taxon-name>) <bold>H</bold><italic><tp:taxon-name><tp:taxon-name-part taxon-name-part-type="genus" reg="Astragalus">A.</tp:taxon-name-part><tp:taxon-name-part taxon-name-part-type="species" reg="junatovii">junatovii</tp:taxon-name-part></tp:taxon-name></italic> (sect. <tp:taxon-name><tp:taxon-name-part taxon-name-part-type="genus" reg="Astragalus"/><tp:taxon-name-part taxon-name-part-type="section" reg="Trachycercis">Trachycercis</tp:taxon-name-part></tp:taxon-name>) <bold>I</bold><italic><tp:taxon-name><tp:taxon-name-part taxon-name-part-type="genus" reg="Astragalus">A.</tp:taxon-name-part><tp:taxon-name-part taxon-name-part-type="species" reg="teskhemicus">teskhemicus</tp:taxon-name-part></tp:taxon-name></italic> (sect. <tp:taxon-name><tp:taxon-name-part taxon-name-part-type="genus" reg="Astragalus"/><tp:taxon-name-part taxon-name-part-type="section" reg="Trachycercis">Trachycercis</tp:taxon-name-part></tp:taxon-name>) <bold>J</bold><italic><tp:taxon-name><tp:taxon-name-part taxon-name-part-type="genus" reg="Astragalus">A.</tp:taxon-name-part><tp:taxon-name-part taxon-name-part-type="species" reg="testiculatus">testiculatus</tp:taxon-name-part></tp:taxon-name></italic> (sect. <tp:taxon-name><tp:taxon-name-part taxon-name-part-type="genus" reg="Astragalus"/><tp:taxon-name-part taxon-name-part-type="section" reg="Mixiotricha">Mixiotricha</tp:taxon-name-part></tp:taxon-name>) <bold>K</bold><italic><tp:taxon-name><tp:taxon-name-part taxon-name-part-type="genus" reg="Astragalus">A.</tp:taxon-name-part><tp:taxon-name-part taxon-name-part-type="species" reg="gubanovii">gubanovii</tp:taxon-name-part></tp:taxon-name></italic> (sect. <tp:taxon-name><tp:taxon-name-part taxon-name-part-type="genus" reg="Astragalus"/><tp:taxon-name-part taxon-name-part-type="section" reg="Macrotrichoides">Macrotrichoides</tp:taxon-name-part></tp:taxon-name>) <bold>L</bold><italic><tp:taxon-name><tp:taxon-name-part taxon-name-part-type="genus" reg="Astragalus">A.</tp:taxon-name-part><tp:taxon-name-part taxon-name-part-type="species" reg="uvsicus">uvsicus</tp:taxon-name-part></tp:taxon-name></italic> (sect. <tp:taxon-name><tp:taxon-name-part taxon-name-part-type="genus" reg="Astragalus"/><tp:taxon-name-part taxon-name-part-type="section" reg="Uvsicus">Uvsicus</tp:taxon-name-part></tp:taxon-name>) (Photo credit: A, C, F, G, I, J, K, L by D. Munkhtuglga; A, B, D, E, H by B. Oyuntsetseg).</p></caption><graphic xmlns:xlink="http://www.w3.org/1999/xlink" xlink:href="phytokeys-255-051_article-140805__-g008.jpg" position="float" orientation="portrait" xlink:type="simple" id="oo_1302217.jpg"><uri content-type="original_file" xlink:type="simple">https://binary.pensoft.net/fig/1302217</uri></graphic></fig></tp:treatment-sec><tp:treatment-sec sec-type="material" id="SECID0E3ZBI"><title>Type.</title><p>Mongolia. Depression of Great Lakes: • Uvs province, Malchin soum, Khuiten valley, <named-content xmlns:xlink="http://www.w3.org/1999/xlink" content-type="dwc:verbatimCoordinates" xlink:type="simple"><named-content content-type="geo-json" specific-use="{&#34;type&#34;:&#34;Point&#34;,&#34;coordinates&#34;:[93.171806,49.493389]}" id="NCID0EF1BI" xlink:type="simple">49°29'36.2"N, 93°10'18.5"E</named-content></named-content>, 1550 m, 30 May 2024, <italic>B. Oyuntsetseg, G. Bayarmaa, &amp; D. Munkhtulga</italic> [Holotype UBU0039100! (Fig. <xref ref-type="fig" rid="F6">6A</xref>)] • Uvs province, Malchin soum, Surtiin zuslan, <named-content xmlns:xlink="http://www.w3.org/1999/xlink" content-type="dwc:verbatimCoordinates" xlink:type="simple"><named-content content-type="geo-json" specific-use="{&#34;type&#34;:&#34;Point&#34;,&#34;coordinates&#34;:[93.062944,49.616833]}" id="NCID0ET1BI" xlink:type="simple">49°37'0.6"N, 93°3'46.6"E</named-content></named-content>, 1611 m, 10 June 2021, <italic>D. Munkhtulga</italic> [Isotype UBU0027685!].</p></tp:treatment-sec><tp:treatment-sec sec-type="description" id="SECID0E11BI"><title>Description.</title><p>Plants perennial, 5−12 cm tall, acaulescens or nearly so, covered with medifixed hairs. Rootstock with a pluricipital root-crown. Stipules narrowly triangular-acuminate, 5−7 mm, shortly adnate to the petiole, otherwise free from each other, covered with strongly asymmetrically bifurcate, subappressed white hairs up to 2 mm. Leaves 3−8 (12) cm; petiole 2−3 cm, like the rachis covered with medifixed, appressed hairs. Leaflets in 2−5 pairs, narrowly elliptic, 8−12 × 3−5 mm, apex acute, rather densely covered with medifixed, appressed hairs c. 1 mm. Peduncles 2−6 cm, with medifixed, appressed hairs. Racemes globose or ovate 3−4 cm long. Bracts scarious, 2−3 mm, narrowly triangular, white and few black hairy. Calyx at beginning of anthesis tubular, later on ovoid-inflated, 11−14 mm, with distinct, elevated longitudinal nerves, loosely covered with subbasifixed, spreading white and black hairs 1−2 mm; teeth subulate, 2−3 mm. Petals violet. Standard 15−18 mm; blade 3−4 mm wide, obovate, slightly constricted in the middle, emarginate, at the base gradually narrowed into the rather long claw. Wings 13−15 mm; blades narrowly oblong, obtuse, 5.5−6.5 × 1.1−2 mm; auricle c. 1 mm; claw 7.5−8.5 mm. Keel 12−14 mm; blades 4−5 × 3 mm. Ovary sessile. Legumes enclosed in the calyx, linear, c. 5−6 × 2−3 mm, with a beak c. 1 mm, bilocular, loosely covered with spreading, straight white hairs c. 1 mm, smaller black hairs amount greater than the apex.</p></tp:treatment-sec><tp:treatment-sec sec-type="distribution" id="SECID0E61BI"><title>Distribution.</title><p>Endemic to Mongolia. This species is found in the Khyargas and Uvs lakes in the depression of great lakes region in Mongolia (Fig. <xref ref-type="fig" rid="F9">9</xref>).</p><fig id="F9" position="float" orientation="portrait"><object-id xmlns:xlink="http://www.w3.org/1999/xlink" content-type="doi" xlink:type="simple">10.3897/phytokeys.255.140805.figure9</object-id><object-id xmlns:xlink="http://www.w3.org/1999/xlink" content-type="arpha" xlink:type="simple">724E2B50-80EF-568B-8C95-D4039A583C24</object-id><label>Figure 9.</label><caption><p>Distribution map of the studied <italic><tp:taxon-name><tp:taxon-name-part taxon-name-part-type="genus" reg="Astragalus">Astragalus</tp:taxon-name-part></tp:taxon-name></italic> species from the sections <italic><tp:taxon-name><tp:taxon-name-part taxon-name-part-type="genus" reg="Astragalus"/><tp:taxon-name-part taxon-name-part-type="section" reg="Laguropsis">Laguropsis</tp:taxon-name-part></tp:taxon-name></italic> and <italic><tp:taxon-name><tp:taxon-name-part taxon-name-part-type="genus" reg="Astragalus"/><tp:taxon-name-part taxon-name-part-type="section" reg="Uvsicus">Uvsicus</tp:taxon-name-part></tp:taxon-name></italic> in Mongolia.</p></caption><graphic xmlns:xlink="http://www.w3.org/1999/xlink" xlink:href="phytokeys-255-051_article-140805__-g009.jpg" position="float" orientation="portrait" xlink:type="simple" id="oo_1302218.jpg"><uri content-type="original_file" xlink:type="simple">https://binary.pensoft.net/fig/1302218</uri></graphic></fig></tp:treatment-sec><tp:treatment-sec sec-type="habitat" id="SECID0EL3BI"><title>Habitat.</title><p>This species grows in stony mountain slopes and near rocks, sayr slopes.</p></tp:treatment-sec><tp:treatment-sec sec-type="etymology" id="SECID0EQ3BI"><title>Etymology.</title><p>The species epithet refers to the location where the species was collected.</p></tp:treatment-sec><tp:treatment-sec sec-type="material" id="SECID0EV3BI"><title>Additional specimens examined.</title><p>Mongolia. Depression of Great Lakes: • Uvs province, Tarialan soum, Turgen river, <named-content xmlns:xlink="http://www.w3.org/1999/xlink" content-type="dwc:verbatimCoordinates" xlink:type="simple"><named-content content-type="geo-json" specific-use="{&#34;type&#34;:&#34;Point&#34;,&#34;coordinates&#34;:[92.256306,49.936361]}" id="NCID0E53BI" xlink:type="simple">49°56'10.9"N, 92°15'22.7"E</named-content></named-content>, 900 m, 31 August 1984, <italic>I. A. Gubanov 9338</italic> (MW0183285).</p></tp:treatment-sec><tp:treatment-sec><!--Section generated to contain objects referenced in tp:taxon-treatment.--><fig id="F6" position="float" orientation="portrait"><object-id xmlns:xlink="http://www.w3.org/1999/xlink" content-type="doi" xlink:type="simple">10.3897/phytokeys.255.140805.figure6</object-id><object-id xmlns:xlink="http://www.w3.org/1999/xlink" content-type="arpha" xlink:type="simple">34399FCC-424C-548E-8274-DF892610A5BD</object-id><label>Figure 6.</label><caption><p>Type specimens of <italic><tp:taxon-name><tp:taxon-name-part taxon-name-part-type="genus" reg="Astragalus">Astragalus</tp:taxon-name-part></tp:taxon-name></italic> species <bold>A</bold><italic><tp:taxon-name><tp:taxon-name-part taxon-name-part-type="genus" reg="Astragalus">A.</tp:taxon-name-part><tp:taxon-name-part taxon-name-part-type="species" reg="uvsicus">uvsicus</tp:taxon-name-part></tp:taxon-name></italic> (UBU0039100) <bold>B</bold><italic><tp:taxon-name><tp:taxon-name-part taxon-name-part-type="genus" reg="Astragalus">A.</tp:taxon-name-part><tp:taxon-name-part taxon-name-part-type="species" reg="teshigicus">teshigicus</tp:taxon-name-part></tp:taxon-name></italic> (UBU0002138) <bold>C</bold><italic><tp:taxon-name><tp:taxon-name-part taxon-name-part-type="genus" reg="Astragalus">A.</tp:taxon-name-part><tp:taxon-name-part taxon-name-part-type="species" reg="oyunicus">oyunicus</tp:taxon-name-part></tp:taxon-name></italic> (UBU0039102) <bold>D</bold><italic><tp:taxon-name><tp:taxon-name-part taxon-name-part-type="genus" reg="Astragalus">A.</tp:taxon-name-part><tp:taxon-name-part taxon-name-part-type="species" reg="laguroides">laguroides</tp:taxon-name-part></tp:taxon-name></italic> (BM000632540) <bold>E</bold><italic><tp:taxon-name><tp:taxon-name-part taxon-name-part-type="genus" reg="Astragalus">A.</tp:taxon-name-part><tp:taxon-name-part taxon-name-part-type="species" reg="tamiricus">tamiricus</tp:taxon-name-part></tp:taxon-name></italic> (LE01017820) <bold>F</bold><italic><tp:taxon-name><tp:taxon-name-part taxon-name-part-type="genus" reg="Astragalus">A.</tp:taxon-name-part><tp:taxon-name-part taxon-name-part-type="species" reg="gobi-altaicus">gobi-altaicus</tp:taxon-name-part></tp:taxon-name></italic> (LE01016096).</p></caption><graphic xmlns:xlink="http://www.w3.org/1999/xlink" xlink:href="phytokeys-255-051_article-140805__-g006.jpg" position="float" orientation="portrait" xlink:type="simple" id="oo_1302215.jpg"><uri content-type="original_file" xlink:type="simple">https://binary.pensoft.net/fig/1302215</uri></graphic></fig></tp:treatment-sec><ref-list><ref id="B43"><mixed-citation xmlns:xlink="http://www.w3.org/1999/xlink" xlink:type="simple"><person-group><name name-style="western"><surname>Zhai</surname><given-names>W</given-names></name><name name-style="western"><surname>Yan</surname><given-names>P</given-names></name></person-group> (<year>2010</year>) <article-title><italic><tp:taxon-name><tp:taxon-name-part taxon-name-part-type="genus">Astragalus</tp:taxon-name-part><tp:taxon-name-part taxon-name-part-type="species">beitashanensis</tp:taxon-name-part></tp:taxon-name></italic>, a new species of <tp:taxon-name><tp:taxon-name-part taxon-name-part-type="family">Fabaceae</tp:taxon-name-part></tp:taxon-name> from Xinjiang, China.</article-title><source>Novon</source><volume>20</volume>: <fpage>21</fpage>–<lpage>22</lpage>. <ext-link xlink:href="10.3417/2008017" ext-link-type="doi" xlink:type="simple">https://doi.org/10.3417/2008017</ext-link></mixed-citation></ref></ref-list></tp:taxon-treatment>
